# Supplementary material for: De novo Transcriptome Sequencing Reveals a Considerable Bias in the Incidence of Simple Sequence Repeats towards the Downstream of ‘Pre-miRNAs’ of Black Pepper
Source: PLoS One. 2013 Mar 4;8(3):e56694. doi: 10.1371/journal.pone.0056694 (PMC3587635; doi:10.1371/journal.pone.0056694)
Supplement: Table S1 — Table showing complete list of annotated unigenes. (XLSX) [file pone.0056694.s003.xlsx]

## Sheet: annotation
UnigeneID	RPKM	Nr-ID	Nr-annotation	Swissprot-ID	Swissprot-annotation	COG-Protein	COG-ID	COG-Function	KO_id	KEGG-Gene	ko_definition	GO-BiologicalProcess	GO-MolecularFunction	Go-CellularComponent
100000	1.668	gi|297810979|ref|XP_002873373.1|	calcium-binding EF hand family protein [Arabidopsis lyrata subsp. lyrata] >gi|297319210|gb|EFH49632.1| calcium-binding EF hand family protein [Arabidopsis lyrata subsp. lyrata]	sp|Q6XLQ7|CALU_RABIT	Calumenin OS=Oryctolagus cuniculus GN=CALU PE=1 SV=2	--	--	--	K13448	ath:AT3G59440	calcium-binding protein CML	-	GO:0046872//metal ion binding	GO:0016020//membrane
100001	19.938	gi|297810979|ref|XP_002873373.1|	calcium-binding EF hand family protein [Arabidopsis lyrata subsp. lyrata] >gi|297319210|gb|EFH49632.1| calcium-binding EF hand family protein [Arabidopsis lyrata subsp. lyrata]	sp|Q7SXV9|CALUB_DANRE	Calumenin-B OS=Danio rerio GN=calub PE=2 SV=1	--	--	--	K13448	ath:AT2G41090	calcium-binding protein CML	-	GO:0046872//metal ion binding	GO:0044464//cell part
100002	67.5575	gi|115476250|ref|NP_001061721.1|	Os08g0390000 [Oryza sativa Japonica Group] >gi|42733464|dbj|BAD11329.1| BRI1-KD interacting protein 131 [Oryza sativa Japonica Group] >gi|113623690|dbj|BAF23635.1| Os08g0390000 [Oryza sativa Japonica Group]	sp|Q15075|EEA1_HUMAN	Early endosome antigen 1 OS=Homo sapiens GN=EEA1 PE=1 SV=2	AF1558	COG1196	Chromosome segregation ATPases	--	--	--	GO:0015992//proton transport	-	GO:0016020//membrane;GO:0043231//intracellular membrane-bounded organelle
100003	1.3003	--	--	--	--	--	--	--	--	--	--	-	-	-
100004	37.7558	gi|115454771|ref|NP_001050986.1|	Os03g0699200 [Oryza sativa Japonica Group] >gi|28273368|gb|AAO38454.1| pescadillo-like protein [Oryza sativa Japonica Group] >gi|108710581|gb|ABF98376.1| Pescadillo N-terminus family protein, expressed [Oryza sativa Japonica Group] >gi|113549457|dbj|BAF12900.1| Os03g0699200 [Oryza sativa Japonica Group]	--	--	--	--	--	--	--	--	GO:0042254//ribosome biogenesis	-	GO:0005634//nucleus
100005	0.5981	--	--	--	--	--	--	--	--	--	--	-	-	-
100006	0.4236	gi|16209720|gb|AAL14415.1|	At2g35880/F11F19.21 [Arabidopsis thaliana] >gi|20197995|gb|AAD21469.2| expressed protein [Arabidopsis thaliana]	--	--	--	--	--	--	--	--	-	-	-
100007	0.3723	--	--	--	--	--	--	--	--	--	--	-	-	-
100008	1.8602	--	--	--	--	--	--	--	--	--	--	-	-	-
100009	4.5314	gi|115463745|ref|NP_001055472.1|	Os05g0398100 [Oryza sativa Japonica Group] >gi|113579023|dbj|BAF17386.1| Os05g0398100 [Oryza sativa Japonica Group]	sp|B9DHT4|ARIA_ARATH	ARM REPEAT PROTEIN INTERACTING WITH ABF2 OS=Arabidopsis thaliana GN=ARIA PE=1 SV=2	--	--	--	--	--	--	-	GO:0005488//binding	-
10000	5.4202	gi|224095776|ref|XP_002310475.1|	SET domain protein [Populus trichocarpa] >gi|222853378|gb|EEE90925.1| SET domain protein [Populus trichocarpa]	sp|O23372|ATXR3_ARATH	Probable histone-lysine N-methyltransferase ATXR3 OS=Arabidopsis thaliana GN=ATXR3 PE=1 SV=2	SPAC140.02	COG0724	RNA-binding proteins (RRM domain)	K12896	osa:4324080	splicing factor, arginine/serine-rich 7	-	-	-
100010	52.8356	gi|297816750|ref|XP_002876258.1|	ATGCN4 [Arabidopsis lyrata subsp. lyrata] >gi|297322096|gb|EFH52517.1| ATGCN4 [Arabidopsis lyrata subsp. lyrata]	sp|Q9M1H3|AB4F_ARATH	ABC transporter F family member 4 OS=Arabidopsis thaliana GN=ABCF4 PE=2 SV=1	SPBC16H5.08c	COG0488	ATPase components of ABC transporters with duplicated ATPase domains	K06184	ath:AT3G54540	ATP-binding cassette, sub-family F, member 1	GO:0006259//DNA metabolic process;GO:0051234//establishment of localization	GO:0015405//P-P-bond-hydrolysis-driven transmembrane transporter activity;GO:0003916//DNA topoisomerase activity;GO:0017111//nucleoside-triphosphatase activity;GO:0032559//adenyl ribonucleotide binding	GO:0043234//protein complex;GO:0043231//intracellular membrane-bounded organelle
100011	0.3988	--	--	--	--	--	--	--	--	--	--	-	-	-
100012	0.6875	--	--	--	--	--	--	--	--	--	--	-	-	-
100013	3.1913	--	--	--	--	--	--	--	--	--	--	-	-	-
100014	17.2813	gi|115480159|ref|NP_001063673.1|	Os09g0516600 [Oryza sativa Japonica Group] >gi|16209608|gb|AAL14249.1| glyoxalase II [Oryza sativa] >gi|50726249|dbj|BAD33825.1| glyoxalase II [Oryza sativa Japonica Group] >gi|113631906|dbj|BAF25587.1| Os09g0516600 [Oryza sativa Japonica Group]	sp|Q8LDW8|GLO2D_ARATH	Probable hydroxyacylglutathione hydrolase 2, chloroplast OS=Arabidopsis thaliana GN=GLX2-4 PE=2 SV=1	sll1019	COG0491	Zn-dependent hydrolases, including glyoxylases	K01069	rcu:RCOM_0690340	hydroxyacylglutathione hydrolase [EC:3.1.2.6]	GO:0006089//lactate metabolic process	GO:0046914//transition metal ion binding;GO:0016790//thiolester hydrolase activity	GO:0009536//plastid
100015	3.3516	--	--	--	--	--	--	--	--	--	--	-	-	-
100016	16.4941	gi|16754879|dbj|BAB71802.1|	coclaurine N-methyltransferase [Coptis japonica]	--	--	DR2187	COG2230	Cyclopropane fatty acid synthase and related methyltransferases	--	--	--	GO:0006629//lipid metabolic process	GO:0008757//S-adenosylmethionine-dependent methyltransferase activity	GO:0016020//membrane;GO:0043231//intracellular membrane-bounded organelle
100017	55.1531	--	--	--	--	--	--	--	--	--	--	-	-	-
100018	50.7742	gi|98960955|gb|ABF58961.1|	At5g57345 [Arabidopsis thaliana]	--	--	--	--	--	--	--	--	-	-	-
100019	15.8057	gi|115446865|ref|NP_001047212.1|	Os02g0575500 [Oryza sativa Japonica Group] >gi|113536743|dbj|BAF09126.1| Os02g0575500 [Oryza sativa Japonica Group]	sp|P73627|Y1770_SYNY3	Uncharacterized protein sll1770 OS=Synechocystis sp. (strain ATCC 27184 / PCC 6803 / N-1) GN=sll1770 PE=3 SV=1	sll1770	COG0661	Predicted unusual protein kinase	K13457	vvi:100252764	disease resistance protein RPM1	-	-	GO:0043231//intracellular membrane-bounded organelle
10001	0.8641	--	--	--	--	--	--	--	--	--	--	-	-	-
100020	2.3775	gi|116310281|emb|CAH67300.1|	OSIGBa0102D10.3 [Oryza sativa Indica Group]	--	--	--	--	--	K11498	ppp:PHYPADRAFT_128486	centromeric protein E	GO:0007017//microtubule-based process	GO:0003774//motor activity;GO:0032559//adenyl ribonucleotide binding	GO:0015630//microtubule cytoskeleton
100021	2.7188	--	--	--	--	--	--	--	--	--	--	-	-	-
100022	17.7843	gi|77641311|gb|ABB00506.1|	I2 [Solanum tuberosum]	sp|Q7XBQ9|RGA2_SOLBU	Disease resistance protein RGA2 OS=Solanum bulbocastanum GN=RGA2 PE=1 SV=1	--	--	--	K13457	sbi:SORBI_02g004900	disease resistance protein RPM1	-	-	-
100023	1.0408	gi|224069266|ref|XP_002302941.1|	cc-nbs-lrr resistance protein [Populus trichocarpa] >gi|222844667|gb|EEE82214.1| cc-nbs-lrr resistance protein [Populus trichocarpa]	sp|Q7XA40|RGA3_SOLBU	Putative disease resistance protein RGA3 OS=Solanum bulbocastanum GN=RGA3 PE=2 SV=2	--	--	--	--	--	--	-	-	-
100024	1.1444	gi|301015482|gb|ADK47523.1|	NBS3-RDG2A [Hordeum vulgare subsp. vulgare]	sp|Q7XBQ9|RGA2_SOLBU	Disease resistance protein RGA2 OS=Solanum bulbocastanum GN=RGA2 PE=1 SV=1	--	--	--	K13457	sbi:SORBI_10g028720	disease resistance protein RPM1	-	GO:0005488//binding	-
100025	13.3989	gi|77553872|gb|ABA96668.1|	NB-ARC domain containing protein [Oryza sativa Japonica Group]	sp|B4N9T4|SUR8_DROWI	Leucine-rich repeat protein soc-2 homolog OS=Drosophila willistoni GN=Sur-8 PE=3 SV=1	alr0124_1	COG4886	Leucine-rich repeat (LRR) protein	K13420	sbi:SORBI_06g028760	LRR receptor-like serine/threonine-protein kinase FLS2 [EC:2.7.11.1]	-	GO:0016787//hydrolase activity	-
100026	61.4585	gi|193237563|dbj|BAG50058.1|	transcription factor C2H2 [Lotus japonicus]	sp|Q6NNI8|SAP1_ARATH	Zinc finger A20 and AN1 domain-containing stress-associated protein 1 OS=Arabidopsis thaliana GN=SAP1 PE=1 SV=1	Rv3876	COG0455	ATPases involved in chromosome partitioning	--	--	--	GO:0009743//response to carbohydrate stimulus	GO:0005488//binding	-
100027	12.3857	gi|124359892|gb|ABN07918.1|	Zinc finger, ZZ-type; Zinc finger, C2H2-type [Medicago truncatula]	sp|Q54QG5|Y3893_DICDI	Probable E3 ubiquitin-protein ligase DDB_G0283893 OS=Dictyostelium discoideum GN=DDB_G0283893 PE=3 SV=2	--	--	--	K10691	pop:POPTR_673088	E3 ubiquitin-protein ligase UBR4 [EC:6.3.2.19]	GO:0006260//DNA replication	GO:0046914//transition metal ion binding;GO:0003676//nucleic acid binding;GO:0019787//small conjugating protein ligase activity;GO:0034061	GO:0031410//cytoplasmic vesicle
100028	0.5134	--	--	--	--	--	--	--	--	--	--	-	-	-
100029	48.2076	gi|87240518|gb|ABD32376.1|	Lipolytic enzyme, G-D-S-L [Medicago truncatula] >gi|124361052|gb|ABN09024.1| Lipolytic enzyme, G-D-S-L [Medicago truncatula]	sp|Q3ECP6|GDL22_ARATH	GDSL esterase/lipase At1g54790 OS=Arabidopsis thaliana GN=At1g54790 PE=2 SV=1	all3634	COG3240	Phospholipase/lecithinase/hemolysin	K00514	rcu:RCOM_1428040	zeta-carotene desaturase [EC:1.14.99.30]	-	-	-
10002	2.0307	--	--	--	--	--	--	--	--	--	--	-	-	-
100030	4.6653	gi|71727712|gb|AAZ39949.1|	serine/threonine protein kinase [Gossypium hirsutum]	sp|P57760|STK16_RAT	Serine/threonine-protein kinase 16 OS=Rattus norvegicus GN=Stk16 PE=2 SV=2	YBR059c	COG0515	Serine/threonine protein kinase	K08856	pop:POPTR_569832	serine/threonine kinase 16 [EC:2.7.11.1]	GO:0006464//protein modification process	GO:0004672//protein kinase activity;GO:0032559//adenyl ribonucleotide binding	-
100031	22.6309	gi|71727712|gb|AAZ39949.1|	serine/threonine protein kinase [Gossypium hirsutum]	sp|O75716|STK16_HUMAN	Serine/threonine-protein kinase 16 OS=Homo sapiens GN=STK16 PE=1 SV=4	YBR059c	COG0515	Serine/threonine protein kinase	K08856	rcu:RCOM_1619090	serine/threonine kinase 16 [EC:2.7.11.1]	GO:0006464//protein modification process	GO:0004672//protein kinase activity;GO:0032559//adenyl ribonucleotide binding	-
100032	7.4971	gi|115448305|ref|NP_001047932.1|	Os02g0717400 [Oryza sativa Japonica Group] >gi|42408048|dbj|BAD09184.1| eukaryotic translation initiation factor 3 subunit (eIF-3)-like [Oryza sativa Japonica Group] >gi|45735861|dbj|BAD12895.1| eukaryotic translation initiation factor 3 subunit (eIF-3)-like [Oryza sativa Japonica Group] >gi|113537463|dbj|BAF09846.1| Os02g0717400 [Oryza sativa Japonica Group]	sp|O15818|K0664_DICDI	Protein KIAA0664 homolog OS=Dictyostelium discoideum GN=cluA PE=1 SV=2	--	--	--	K03255	pop:POPTR_843324	translation initiation factor eIF-3 subunit P135	-	GO:0008135//translation factor activity, nucleic acid binding	-
100033	45.8301	gi|115470112|ref|NP_001058655.1|	Os06g0730300 [Oryza sativa Japonica Group] >gi|113596695|dbj|BAF20569.1| Os06g0730300 [Oryza sativa Japonica Group]	sp|Q6DJC8|TM53B_XENLA	Transmembrane protein 53-B OS=Xenopus laevis GN=tmem53-b PE=2 SV=1	--	--	--	--	--	--	-	-	-
100034	55.7421	gi|195637886|gb|ACG38411.1|	alpha-L-fucosidase 2 precursor [Zea mays]	sp|Q9LIN2|GDL53_ARATH	GDSL esterase/lipase At3g26430 OS=Arabidopsis thaliana GN=At3g26430 PE=2 SV=1	--	--	--	K00514	rcu:RCOM_1428040	zeta-carotene desaturase [EC:1.14.99.30]	-	-	-
100035	7.7953	gi|115442411|ref|NP_001045485.1|	Os01g0963300 [Oryza sativa Japonica Group] >gi|113535016|dbj|BAF07399.1| Os01g0963300 [Oryza sativa Japonica Group]	sp|Q946Y7|SYP61_ARATH	Syntaxin-61 OS=Arabidopsis thaliana GN=SYP61 PE=1 SV=1	--	--	--	K08498	pop:POPTR_586061	syntaxin 6	GO:0016044//membrane organization;GO:0016192//vesicle-mediated transport	GO:0005515//protein binding	GO:0005798//Golgi-associated vesicle
100036	29.774	gi|115477403|ref|NP_001062297.1|	Os08g0526300 [Oryza sativa Japonica Group] >gi|113624266|dbj|BAF24211.1| Os08g0526300 [Oryza sativa Japonica Group]	sp|Q8GYC7|PGL1B_ARATH	PGR5-like protein 1B, chloroplastic OS=Arabidopsis thaliana GN=PGRL1B PE=1 SV=1	--	--	--	--	--	--	GO:0009767//photosynthetic electron transport chain	-	GO:0009534//chloroplast thylakoid
100037	17.6893	gi|22122039|dbj|BAB16761.2|	maturase [Piper nigrum]	sp|Q06GS9|MATK_PIPCE	Maturase K OS=Piper cenocladum GN=matK PE=3 SV=1	--	--	--	--	--	--	GO:0006399//tRNA metabolic process;GO:0006396//RNA processing	GO:0003676//nucleic acid binding	GO:0009536//plastid
100038	21.7388	--	--	--	--	--	--	--	--	--	--	-	-	-
100039	0.2642	gi|46090793|dbj|BAD13534.1|	soluble epoxide hydrolase [Citrus jambhiri]	sp|P34914|HYES_MOUSE	Epoxide hydrolase 2 OS=Mus musculus GN=Ephx2 PE=1 SV=2	AGc3327A	COG0596	Predicted hydrolases or acyltransferases (alpha/beta hydrolase superfamily)	K03978	olu:OSTLU_33284	GTP-binding protein	-	-	-
10003	3.9959	gi|30686920|ref|NP_194284.2|	MSH3 (Arabidopsis homolog of DNA mismatch repair protein MSH3); damaged DNA binding / mismatched DNA binding / protein binding [Arabidopsis thaliana] >gi|12644077|sp|O65607.2|MSH3_ARATH RecName: Full=DNA mismatch repair protein Msh3; Short=AtMsh3 >gi|3319876|emb|CAA07684.1| Msh3 protein [Arabidopsis thaliana]	sp|O65607|MSH3_ARATH	DNA mismatch repair protein Msh3 OS=Arabidopsis thaliana GN=MSH3 PE=2 SV=2	PM1830	COG0249	Mismatch repair ATPase (MutS family)	K08736	rcu:RCOM_1496410	DNA mismatch repair protein MSH3	-	-	-
100040	0	gi|46090793|dbj|BAD13534.1|	soluble epoxide hydrolase [Citrus jambhiri]	sp|Q6Q2C2|HYES_PIG	Epoxide hydrolase 2 OS=Sus scrofa GN=EPHX2 PE=2 SV=1	AGc3327A	COG0596	Predicted hydrolases or acyltransferases (alpha/beta hydrolase superfamily)	K03978	olu:OSTLU_33284	GTP-binding protein	-	-	-
100041	0.0376	gi|46090793|dbj|BAD13534.1|	soluble epoxide hydrolase [Citrus jambhiri]	sp|Q6Q2C2|HYES_PIG	Epoxide hydrolase 2 OS=Sus scrofa GN=EPHX2 PE=2 SV=1	AGc3327A	COG0596	Predicted hydrolases or acyltransferases (alpha/beta hydrolase superfamily)	--	--	--	-	-	-
100042	0	gi|46090793|dbj|BAD13534.1|	soluble epoxide hydrolase [Citrus jambhiri]	sp|P34913|HYES_HUMAN	Epoxide hydrolase 2 OS=Homo sapiens GN=EPHX2 PE=1 SV=2	AGc3327A	COG0596	Predicted hydrolases or acyltransferases (alpha/beta hydrolase superfamily)	K03978	olu:OSTLU_33284	GTP-binding protein	-	-	-
100043	0	gi|46090793|dbj|BAD13534.1|	soluble epoxide hydrolase [Citrus jambhiri]	sp|Q6Q2C2|HYES_PIG	Epoxide hydrolase 2 OS=Sus scrofa GN=EPHX2 PE=2 SV=1	AGc3327A	COG0596	Predicted hydrolases or acyltransferases (alpha/beta hydrolase superfamily)	K03978	olu:OSTLU_33284	GTP-binding protein	-	-	-
100044	19.1382	gi|297824815|ref|XP_002880290.1|	long-chain-fatty-acid--CoA ligase family protein [Arabidopsis lyrata subsp. lyrata] >gi|297326129|gb|EFH56549.1| long-chain-fatty-acid--CoA ligase family protein [Arabidopsis lyrata subsp. lyrata]	sp|O22898|LACS1_ARATH	Long chain acyl-CoA synthetase 1 OS=Arabidopsis thaliana GN=LACS1 PE=2 SV=1	VC2341	COG1022	Long-chain acyl-CoA synthetases (AMP-forming)	K01897	rcu:RCOM_1346070	long-chain acyl-CoA synthetase [EC:6.2.1.3]	GO:0006631//fatty acid metabolic process	GO:0015645//fatty-acid ligase activity	-
100045	0	gi|192338750|gb|ACF04280.1|	myo-inositol oxygenase [Eucalyptus grandis]	sp|Q8L799|MIOX1_ARATH	Inositol oxygenase 1 OS=Arabidopsis thaliana GN=MIOX1 PE=2 SV=1	--	--	--	K00469	vvi:100233007	inositol oxygenase [EC:1.13.99.1]	-	-	-
100046	0	gi|192338750|gb|ACF04280.1|	myo-inositol oxygenase [Eucalyptus grandis]	sp|Q8L799|MIOX1_ARATH	Inositol oxygenase 1 OS=Arabidopsis thaliana GN=MIOX1 PE=2 SV=1	--	--	--	K00469	pop:POPTR_418574	inositol oxygenase [EC:1.13.99.1]	-	-	-
100047	0	gi|192338750|gb|ACF04280.1|	myo-inositol oxygenase [Eucalyptus grandis]	sp|Q8L799|MIOX1_ARATH	Inositol oxygenase 1 OS=Arabidopsis thaliana GN=MIOX1 PE=2 SV=1	--	--	--	K00469	pop:POPTR_418574	inositol oxygenase [EC:1.13.99.1]	-	-	-
100048	0	gi|192338750|gb|ACF04280.1|	myo-inositol oxygenase [Eucalyptus grandis]	sp|Q8L799|MIOX1_ARATH	Inositol oxygenase 1 OS=Arabidopsis thaliana GN=MIOX1 PE=2 SV=1	--	--	--	K00469	pop:POPTR_418574	inositol oxygenase [EC:1.13.99.1]	-	-	-
100049	0	gi|192338750|gb|ACF04280.1|	myo-inositol oxygenase [Eucalyptus grandis]	sp|Q8L799|MIOX1_ARATH	Inositol oxygenase 1 OS=Arabidopsis thaliana GN=MIOX1 PE=2 SV=1	--	--	--	K00469	pop:POPTR_418574	inositol oxygenase [EC:1.13.99.1]	-	-	-
10004	3.729	--	--	--	--	--	--	--	--	--	--	-	-	-
100050	0	gi|192338750|gb|ACF04280.1|	myo-inositol oxygenase [Eucalyptus grandis]	sp|Q8L799|MIOX1_ARATH	Inositol oxygenase 1 OS=Arabidopsis thaliana GN=MIOX1 PE=2 SV=1	--	--	--	K00469	pop:POPTR_418574	inositol oxygenase [EC:1.13.99.1]	-	-	-
100051	0	gi|192338750|gb|ACF04280.1|	myo-inositol oxygenase [Eucalyptus grandis]	sp|Q8L799|MIOX1_ARATH	Inositol oxygenase 1 OS=Arabidopsis thaliana GN=MIOX1 PE=2 SV=1	--	--	--	K00469	vvi:100233007	inositol oxygenase [EC:1.13.99.1]	-	-	-
100052	0	gi|192338750|gb|ACF04280.1|	myo-inositol oxygenase [Eucalyptus grandis]	sp|Q8L799|MIOX1_ARATH	Inositol oxygenase 1 OS=Arabidopsis thaliana GN=MIOX1 PE=2 SV=1	--	--	--	K00469	pop:POPTR_418574	inositol oxygenase [EC:1.13.99.1]	-	-	-
100053	0	gi|192338750|gb|ACF04280.1|	myo-inositol oxygenase [Eucalyptus grandis]	sp|Q5Z8T3|MIOX_ORYSJ	Probable inositol oxygenase OS=Oryza sativa subsp. japonica GN=Os06g0561000 PE=2 SV=1	--	--	--	K00469	pop:POPTR_418574	inositol oxygenase [EC:1.13.99.1]	GO:0006020//inositol metabolic process	GO:0046914//transition metal ion binding;GO:0016701//oxidoreductase activity, acting on single donors with incorporation of molecular oxygen	GO:0044424//intracellular part
100054	0	gi|192338750|gb|ACF04280.1|	myo-inositol oxygenase [Eucalyptus grandis]	sp|Q8L799|MIOX1_ARATH	Inositol oxygenase 1 OS=Arabidopsis thaliana GN=MIOX1 PE=2 SV=1	--	--	--	K00469	vvi:100233007	inositol oxygenase [EC:1.13.99.1]	-	-	-
100055	0	gi|192338750|gb|ACF04280.1|	myo-inositol oxygenase [Eucalyptus grandis]	sp|Q8L799|MIOX1_ARATH	Inositol oxygenase 1 OS=Arabidopsis thaliana GN=MIOX1 PE=2 SV=1	--	--	--	K00469	vvi:100233007	inositol oxygenase [EC:1.13.99.1]	-	-	-
100056	0	gi|192338750|gb|ACF04280.1|	myo-inositol oxygenase [Eucalyptus grandis]	sp|Q8L799|MIOX1_ARATH	Inositol oxygenase 1 OS=Arabidopsis thaliana GN=MIOX1 PE=2 SV=1	--	--	--	K00469	pop:POPTR_418574	inositol oxygenase [EC:1.13.99.1]	-	-	-
100057	0	gi|192338750|gb|ACF04280.1|	myo-inositol oxygenase [Eucalyptus grandis]	sp|Q8L799|MIOX1_ARATH	Inositol oxygenase 1 OS=Arabidopsis thaliana GN=MIOX1 PE=2 SV=1	--	--	--	K00469	pop:POPTR_418574	inositol oxygenase [EC:1.13.99.1]	-	-	-
100058	15.6711	gi|224551852|gb|ACN54324.1|	NADPH:cytochrome P450 reductase [Gossypium hirsutum]	sp|Q05001|NCPR_CATRO	NADPH--cytochrome P450 reductase OS=Catharanthus roseus GN=CPR PE=2 SV=1	BS_yetO_2	COG0369	Sulfite reductase, alpha subunit (flavoprotein)	K00327	ath:AT4G30210	NADPH-ferrihemoprotein reductase [EC:1.6.2.4]	-	-	-
100059	0.6906	gi|14194163|gb|AAK56276.1|AF367288_1	AT4g30210/F9N11_60 [Arabidopsis thaliana] >gi|16323348|gb|AAL15387.1| AT4g30210/F9N11_60 [Arabidopsis thaliana]	sp|Q05001|NCPR_CATRO	NADPH--cytochrome P450 reductase OS=Catharanthus roseus GN=CPR PE=2 SV=1	BS_yrhJ_2	COG0369	Sulfite reductase, alpha subunit (flavoprotein)	K00327	ath:AT4G30210	NADPH-ferrihemoprotein reductase [EC:1.6.2.4]	GO:0006575//cellular amino acid derivative metabolic process	GO:0046914//transition metal ion binding;GO:0016653//oxidoreductase activity, acting on NADH or NADPH, heme protein as acceptor;GO:0000166//nucleotide binding	GO:0009536//plastid
10005	27.1135	--	--	--	--	--	--	--	--	--	--	-	-	-
100060	44.1116	gi|57157621|dbj|BAD83779.1|	tryptophan synthase beta subunit [Polygonum tinctorium]	sp|P25269|TRBP2_ARATH	Tryptophan synthase beta chain 2, chloroplastic OS=Arabidopsis thaliana GN=TSB2 PE=2 SV=2	all3794	COG0133	Tryptophan synthase beta chain	K01696	ppp:PHYPADRAFT_112098	tryptophan synthase beta chain [EC:4.2.1.20]	GO:0009683;GO:0006568//tryptophan metabolic process;GO:0008652//cellular amino acid biosynthetic process;GO:0006970//response to osmotic stress	GO:0016491//oxidoreductase activity;GO:0048037//cofactor binding;GO:0016836//hydro-lyase activity	GO:0009532//plastid stroma
100061	2.1857	gi|9294638|dbj|BAB02977.1|	glycolate oxidase [Arabidopsis thaliana]	sp|Q9LJH5|GLO4_ARATH	Peroxisomal (S)-2-hydroxy-acid oxidase GLO4 OS=Arabidopsis thaliana GN=GLO4 PE=2 SV=1	all0170	COG1304	L-lactate dehydrogenase (FMN-dependent) and related alpha-hydroxy acid dehydrogenases	--	--	--	GO:0008152//metabolic process	GO:0003973//(S)-2-hydroxy-acid oxidase activity;GO:0000166//nucleotide binding	GO:0042579//microbody
100062	0	gi|9294638|dbj|BAB02977.1|	glycolate oxidase [Arabidopsis thaliana]	sp|Q9LJH5|GLO4_ARATH	Peroxisomal (S)-2-hydroxy-acid oxidase GLO4 OS=Arabidopsis thaliana GN=GLO4 PE=2 SV=1	all0170	COG1304	L-lactate dehydrogenase (FMN-dependent) and related alpha-hydroxy acid dehydrogenases	--	--	--	GO:0008152//metabolic process	GO:0003973//(S)-2-hydroxy-acid oxidase activity	GO:0042579//microbody
100063	0.1102	gi|9294638|dbj|BAB02977.1|	glycolate oxidase [Arabidopsis thaliana]	sp|Q9LJH5|GLO4_ARATH	Peroxisomal (S)-2-hydroxy-acid oxidase GLO4 OS=Arabidopsis thaliana GN=GLO4 PE=2 SV=1	all0170	COG1304	L-lactate dehydrogenase (FMN-dependent) and related alpha-hydroxy acid dehydrogenases	--	--	--	GO:0008152//metabolic process	GO:0003973//(S)-2-hydroxy-acid oxidase activity;GO:0000166//nucleotide binding	GO:0042579//microbody
100064	1.3121	gi|9294638|dbj|BAB02977.1|	glycolate oxidase [Arabidopsis thaliana]	sp|Q9LJH5|GLO4_ARATH	Peroxisomal (S)-2-hydroxy-acid oxidase GLO4 OS=Arabidopsis thaliana GN=GLO4 PE=2 SV=1	all0170	COG1304	L-lactate dehydrogenase (FMN-dependent) and related alpha-hydroxy acid dehydrogenases	--	--	--	GO:0008152//metabolic process	GO:0000166//nucleotide binding;GO:0003973//(S)-2-hydroxy-acid oxidase activity	-
100065	0.6805	gi|111183161|gb|ABH07898.1|	leucine-rich repeat family protein [Solanum lycopersicum]	--	--	--	--	--	--	--	--	GO:0023060	GO:0003824//catalytic activity;GO:0005488//binding	-
100066	0	--	--	--	--	--	--	--	--	--	--	-	-	-
100067	0	gi|111183161|gb|ABH07898.1|	leucine-rich repeat family protein [Solanum lycopersicum]	--	--	--	--	--	--	--	--	GO:0023060	GO:0003824//catalytic activity;GO:0005488//binding	-
100068	2.2189	gi|111183161|gb|ABH07898.1|	leucine-rich repeat family protein [Solanum lycopersicum]	--	--	--	--	--	--	--	--	GO:0023060	GO:0003824//catalytic activity;GO:0005488//binding	-
100069	1.0268	--	--	--	--	--	--	--	--	--	--	-	-	-
10006	4.2555	gi|307136189|gb|ADN34028.1|	trehalose-6-phosphate synthase [Cucumis melo subsp. melo]	sp|Q9LMI0|TPS7_ARATH	Probable alpha,alpha-trehalose-phosphate synthase [UDP-forming] 7 OS=Arabidopsis thaliana GN=TPS7 PE=1 SV=1	--	--	--	K00697	vvi:100265140	alpha,alpha-trehalose-phosphate synthase (UDP-forming) [EC:2.4.1.15]	-	-	-
100070	1.1145	--	--	--	--	--	--	--	--	--	--	-	-	-
100071	1.6474	gi|297795361|ref|XP_002865565.1|	electron carrier/ protein disulfide oxidoreductase [Arabidopsis lyrata subsp. lyrata] >gi|297311400|gb|EFH41824.1| electron carrier/ protein disulfide oxidoreductase [Arabidopsis lyrata subsp. lyrata]	sp|Q8BWM0|PGES2_MOUSE	Prostaglandin E synthase 2 OS=Mus musculus GN=Ptges2 PE=1 SV=2	--	--	--	K05309	vvi:100266342	prostaglandin-E synthase [EC:5.3.99.3]	GO:0019725//cellular homeostasis	GO:0015036//disulfide oxidoreductase activity	GO:0043231//intracellular membrane-bounded organelle
100072	50.0834	gi|195643146|gb|ACG41041.1|	glutaredoxin family protein [Zea mays]	sp|Q7ZUC7|PGES2_DANRE	Prostaglandin E synthase 2 OS=Danio rerio GN=ptges2 PE=2 SV=1	--	--	--	K05309	pop:POPTR_569734	prostaglandin-E synthase [EC:5.3.99.3]	GO:0019725//cellular homeostasis	GO:0015036//disulfide oxidoreductase activity	GO:0043231//intracellular membrane-bounded organelle
100073	65.8466	--	--	--	--	--	--	--	--	--	--	-	-	-
100074	0.6836	--	--	--	--	--	--	--	--	--	--	-	-	-
100075	2.2344	--	--	--	--	--	--	--	--	--	--	-	-	-
100076	7.2747	--	--	--	--	--	--	--	--	--	--	-	-	-
100077	2.0537	--	--	--	--	--	--	--	--	--	--	-	-	-
100078	3.2429	--	--	--	--	--	--	--	--	--	--	-	-	-
100079	1.0017	--	--	--	--	--	--	--	--	--	--	-	-	-
10007	49.74	gi|402626|emb|CAA52407.1|	ATP synthase subunit 9 [Hordeum vulgare subsp. vulgare]	sp|P13547|ATP9_WHEAT	ATP synthase subunit 9, mitochondrial OS=Triticum aestivum GN=ATP9 PE=1 SV=3	--	--	--	K02128	ppp:PhpafMp42	F-type H+-transporting ATPase subunit c [EC:3.6.3.14]	-	-	-
100080	21.1781	--	--	--	--	--	--	--	--	--	--	-	-	-
100081	7.6088	--	--	--	--	--	--	--	--	--	--	-	-	-
100082	2.3852	gi|24461865|gb|AAN62352.1|AF506028_19	NBS-LRR type disease resistance protein [Citrus trifoliata]	sp|O64973|RPS5_ARATH	Disease resistance protein RPS5 OS=Arabidopsis thaliana GN=RPS5 PE=1 SV=2	--	--	--	K13460	ath:AT1G12220	disease resistance protein RPS5	GO:0009987//cellular process	GO:0003676//nucleic acid binding;GO:0000166//nucleotide binding	-
100083	17.5968	gi|218137985|gb|ACK57567.1|	discordia 1 [Zea mays]	sp|Q9JK24|P2R3C_MOUSE	Serine/threonine-protein phosphatase 2A regulatory subunit B'' subunit gamma OS=Mus musculus GN=Ppp2r3c PE=1 SV=2	--	--	--	K11583	vvi:100247694	protein phosphatase 2 (formerly 2A), regulatory subunit B''	-	-	-
100084	3.2111	gi|218137985|gb|ACK57567.1|	discordia 1 [Zea mays]	sp|Q6AXZ3|P2R3C_RAT	Serine/threonine-protein phosphatase 2A regulatory subunit B'' subunit gamma OS=Rattus norvegicus GN=Ppp2r3c PE=2 SV=1	--	--	--	K11583	vvi:100247694	protein phosphatase 2 (formerly 2A), regulatory subunit B''	-	-	-
100085	12.2727	gi|297806387|ref|XP_002871077.1|	ferredoxin-dependent glutamate synthase 1 [Arabidopsis lyrata subsp. lyrata] >gi|297316914|gb|EFH47336.1| ferredoxin-dependent glutamate synthase 1 [Arabidopsis lyrata subsp. lyrata]	sp|Q9ZNZ7|GLTB1_ARATH	Ferredoxin-dependent glutamate synthase 1, chloroplastic OS=Arabidopsis thaliana GN=GLU1 PE=1 SV=2	sll1499_1	COG0067	Glutamate synthase domain 1	K00284	vvi:100233082	glutamate synthase (ferredoxin) [EC:1.4.7.1]	-	-	-
100086	20.5712	gi|115447177|ref|NP_001047368.1|	Os02g0604300 [Oryza sativa Japonica Group] >gi|113536899|dbj|BAF09282.1| Os02g0604300 [Oryza sativa Japonica Group]	--	--	--	--	--	--	--	--	GO:0008643//carbohydrate transport	GO:0005402;GO:0015144//carbohydrate transmembrane transporter activity	GO:0012505//endomembrane system;GO:0031224//intrinsic to membrane
100087	83.9823	gi|297825111|ref|XP_002880438.1|	AAT/ATAAT/MEE17 [Arabidopsis lyrata subsp. lyrata] >gi|297326277|gb|EFH56697.1| AAT/ATAAT/MEE17 [Arabidopsis lyrata subsp. lyrata]	sp|Q9SIE1|PAT_ARATH	Bifunctional aspartate aminotransferase and glutamate/aspartate-prephenate aminotransferase OS=Arabidopsis thaliana GN=PAT PE=1 SV=2	sll0402	COG0436	Aspartate/tyrosine/aromatic aminotransferase	K01762	ath:AT1G01480	1-aminocyclopropane-1-carboxylate synthase [EC:4.4.1.14]	GO:0003006//reproductive developmental process;GO:0008152//metabolic process	GO:0008483//transaminase activity;GO:0048037//cofactor binding;GO:0016846//carbon-sulfur lyase activity	GO:0009536//plastid
100088	5.0338	gi|115455127|ref|NP_001051164.1|	Os03g0731100 [Oryza sativa Japonica Group] >gi|113549635|dbj|BAF13078.1| Os03g0731100 [Oryza sativa Japonica Group]	--	--	--	--	--	--	--	--	GO:0044237//cellular metabolic process	GO:0005488//binding	GO:0009521
100089	35.1508	gi|115455127|ref|NP_001051164.1|	Os03g0731100 [Oryza sativa Japonica Group] >gi|113549635|dbj|BAF13078.1| Os03g0731100 [Oryza sativa Japonica Group]	--	--	--	--	--	--	--	--	GO:0044237//cellular metabolic process	GO:0005488//binding	GO:0009521;GO:0043231//intracellular membrane-bounded organelle
10008	8.8033	gi|18252508|gb|AAL66292.1|AF452452_1	serine acetyltransferase [Glycine max]	sp|Q42538|SAT5_ARATH	Serine acetyltransferase 5 OS=Arabidopsis thaliana GN=SAT5 PE=1 SV=1	cysE	COG1045	Serine acetyltransferase	K00640	pop:POPTR_826889	serine O-acetyltransferase [EC:2.3.1.30]	-	-	-
100090	1.5143	gi|225457628|ref|XP_002273127.1|	PREDICTED: hypothetical protein [Vitis vinifera]	--	--	--	--	--	--	--	--	-	-	-
100091	1.334	gi|227202588|dbj|BAH56767.1|	AT1G42550 [Arabidopsis thaliana]	sp|Q75JC9|Y8484_DICDI	Uncharacterized protein DDB_G0271670 OS=Dictyostelium discoideum GN=DDB_G0271670 PE=4 SV=1	Rv2264c	COG0443	Molecular chaperone	--	--	--	-	-	-
100092	2.6446	gi|227202588|dbj|BAH56767.1|	AT1G42550 [Arabidopsis thaliana]	sp|Q75JC9|Y8484_DICDI	Uncharacterized protein DDB_G0271670 OS=Dictyostelium discoideum GN=DDB_G0271670 PE=4 SV=1	--	--	--	--	--	--	-	-	-
100093	7.68	gi|227202588|dbj|BAH56767.1|	AT1G42550 [Arabidopsis thaliana]	--	--	--	--	--	--	--	--	-	-	-
100094	8.653	gi|115480581|ref|NP_001063884.1|	Os09g0553900 [Oryza sativa Japonica Group] >gi|113632117|dbj|BAF25798.1| Os09g0553900 [Oryza sativa Japonica Group]	--	--	--	--	--	--	--	--	-	-	-
100095	0	gi|115480581|ref|NP_001063884.1|	Os09g0553900 [Oryza sativa Japonica Group] >gi|113632117|dbj|BAF25798.1| Os09g0553900 [Oryza sativa Japonica Group]	--	--	--	--	--	--	--	--	-	-	-
100096	29.1054	gi|115480581|ref|NP_001063884.1|	Os09g0553900 [Oryza sativa Japonica Group] >gi|113632117|dbj|BAF25798.1| Os09g0553900 [Oryza sativa Japonica Group]	sp|Q9FPQ6|GP1_CHLRE	Vegetative cell wall protein gp1 OS=Chlamydomonas reinhardtii GN=GP1 PE=2 SV=1	--	--	--	--	--	--	-	-	-
100097	2.3031	gi|227202588|dbj|BAH56767.1|	AT1G42550 [Arabidopsis thaliana]	sp|Q75JC9|Y8484_DICDI	Uncharacterized protein DDB_G0271670 OS=Dictyostelium discoideum GN=DDB_G0271670 PE=4 SV=1	--	--	--	--	--	--	-	-	-
100098	1.6229	gi|6634766|gb|AAF19746.1|AC009917_5	Contains similarity to gb|U07224 a2 (IV) basement membrane collagen from Brugia malayi [Arabidopsis thaliana]	sp|A9LNK9|CPSF_ARATH	Cleavage and polyadenylation specificity factor CPSF30 OS=Arabidopsis thaliana GN=CPSF30 PE=1 SV=1	--	--	--	--	--	--	GO:0010467//gene expression	GO:0046914//transition metal ion binding;GO:0003676//nucleic acid binding;GO:0005515//protein binding;GO:0004518//nuclease activity	GO:0005849//mRNA cleavage factor complex
100099	3.5301	gi|79356321|ref|NP_174334.2|	CPSF30; RNA binding / calmodulin binding / endonuclease/ nucleic acid binding / protein binding [Arabidopsis thaliana] >gi|229553918|sp|A9LNK9.1|CPSF_ARATH RecName: Full=Cleavage and polyadenylation specificity factor CPSF30; AltName: Full=Zinc finger CCCH domain-containing protein 11; Short=AtC3H11 >gi|160338218|gb|ABX26048.1| cleavage and polyadenylation specificity factor-YT521B [Arabidopsis t…	sp|A9LNK9|CPSF_ARATH	Cleavage and polyadenylation specificity factor CPSF30 OS=Arabidopsis thaliana GN=CPSF30 PE=1 SV=1	ECU01g0430	COG5084	Cleavage and polyadenylation specificity factor (CPSF) Clipper subunit and related makorin family Zn-finger proteins	--	--	--	GO:0010467//gene expression	GO:0046914//transition metal ion binding;GO:0003676//nucleic acid binding;GO:0005515//protein binding;GO:0004518//nuclease activity	GO:0005634//nucleus
10009	24.1684	gi|297603018|ref|NP_001053263.2|	Os04g0507500 [Oryza sativa Japonica Group] >gi|255675607|dbj|BAF15177.2| Os04g0507500 [Oryza sativa Japonica Group]	--	--	--	--	--	--	--	--	-	-	-
1000	0.9647	--	--	--	--	--	--	--	--	--	--	-	-	-
100100	3.0592	gi|115469520|ref|NP_001058359.1|	Os06g0677700 [Oryza sativa Japonica Group] >gi|122167909|sp|Q0DA50.1|C3H45_ORYSJ RecName: Full=Zinc finger CCCH domain-containing protein 45; Short=OsC3H45 >gi|113596399|dbj|BAF20273.1| Os06g0677700 [Oryza sativa Japonica Group]	sp|Q0DA50|C3H45_ORYSJ	Zinc finger CCCH domain-containing protein 45 OS=Oryza sativa subsp. japonica GN=Os06g0677700 PE=2 SV=1	ECU01g0430	COG5084	Cleavage and polyadenylation specificity factor (CPSF) Clipper subunit and related makorin family Zn-finger proteins	--	--	--	GO:0010467//gene expression	GO:0046914//transition metal ion binding;GO:0003676//nucleic acid binding;GO:0005515//protein binding;GO:0004518//nuclease activity	GO:0005849//mRNA cleavage factor complex
100101	24.3779	gi|115470145|ref|NP_001058671.1|	Os07g0100500 [Oryza sativa Japonica Group] >gi|113610207|dbj|BAF20585.1| Os07g0100500 [Oryza sativa Japonica Group]	--	--	--	--	--	--	--	--	-	-	-
100102	39.8383	gi|42563204|ref|NP_177488.2|	protein kinase family protein [Arabidopsis thaliana]	--	--	--	--	--	--	--	--	GO:0006464//protein modification process	GO:0004672//protein kinase activity;GO:0032559//adenyl ribonucleotide binding	GO:0044444//cytoplasmic part;GO:0016020//membrane
100103	61.3859	gi|2341042|gb|AAB70446.1|	F19P19.26 [Arabidopsis thaliana]	sp|Q8RY18|Y5436_ARATH	MATH domain-containing protein At5g43560 OS=Arabidopsis thaliana GN=At5g43560 PE=1 SV=1	--	--	--	--	--	--	-	-	-
100104	52.1936	gi|312165809|gb|ADQ38903.1|	phosphatidic acid phosphatase-like protein [Musa acuminata AAA Group]	--	--	--	--	--	--	--	--	-	-	GO:0043231//intracellular membrane-bounded organelle
100105	34.5622	gi|115484933|ref|NP_001067610.1|	Os11g0246900 [Oryza sativa Japonica Group] >gi|113644832|dbj|BAF27973.1| Os11g0246900 [Oryza sativa Japonica Group]	sp|Q9M1Y3|SKI35_ARATH	F-box/ankyrin repeat protein SKIP35 OS=Arabidopsis thaliana GN=SKIP35 PE=1 SV=1	--	--	--	--	--	--	GO:0006464//protein modification process	GO:0016758//transferase activity, transferring hexosyl groups	GO:0044464//cell part
100106	58.7566	gi|33621210|gb|AAQ23176.1|	subtilisin-like protease [Glycine max]	sp|O65351|SUBL_ARATH	Subtilisin-like protease OS=Arabidopsis thaliana GN=ARA12 PE=1 SV=1	--	--	--	--	--	--	GO:0008152//metabolic process	GO:0070011//peptidase activity, acting on L-amino acid peptides	-
100107	94.2522	--	--	--	--	--	--	--	--	--	--	-	-	-
100108	10.3588	gi|30685906|ref|NP_850224.1|	apoptosis inhibitory 5 (API5) family protein [Arabidopsis thaliana]	--	--	--	--	--	--	--	--	GO:0043066//negative regulation of apoptosis	-	-
100109	30.312	gi|224139460|ref|XP_002323123.1|	oligopeptide transporter OPT family [Populus trichocarpa] >gi|222867753|gb|EEF04884.1| oligopeptide transporter OPT family [Populus trichocarpa]	sp|O23482|OPT3_ARATH	Oligopeptide transporter 3 OS=Arabidopsis thaliana GN=OPT3 PE=2 SV=3	--	--	--	--	--	--	GO:0006810//transport	-	GO:0031410//cytoplasmic vesicle
10010	52.6171	gi|115477753|ref|NP_001062472.1|	Os08g0556000 [Oryza sativa Japonica Group] >gi|113624441|dbj|BAF24386.1| Os08g0556000 [Oryza sativa Japonica Group]	sp|Q4R5D9|YTHD2_MACFA	YTH domain family protein 2 OS=Macaca fascicularis GN=YTHDF2 PE=2 SV=1	--	--	--	--	--	--	-	-	-
100110	42.854	gi|297819786|ref|XP_002877776.1|	COR413-PM2 [Arabidopsis lyrata subsp. lyrata] >gi|297323614|gb|EFH54035.1| COR413-PM2 [Arabidopsis lyrata subsp. lyrata]	--	--	--	--	--	--	--	--	GO:0050896//response to stimulus	-	GO:0016020//membrane
100111	4.4613	gi|86755972|gb|ABD15130.1|	cold acclimation protein COR413-PM1 [Chimonanthus praecox]	--	--	--	--	--	--	--	--	GO:0009414//response to water deprivation;GO:0009725//response to hormone stimulus;GO:0009409//response to cold	-	GO:0043231//intracellular membrane-bounded organelle;GO:0016020//membrane
100112	4.9315	gi|86755972|gb|ABD15130.1|	cold acclimation protein COR413-PM1 [Chimonanthus praecox]	--	--	--	--	--	--	--	--	GO:0009414//response to water deprivation;GO:0009725//response to hormone stimulus;GO:0009409//response to cold	-	GO:0043231//intracellular membrane-bounded organelle;GO:0016020//membrane
100113	0.7899	gi|113205144|gb|AAT40492.2|	SPFH domain / Band 7 family protein [Solanum demissum]	sp|Q9FHM7|HIR4_ARATH	Hypersensitive-induced response protein 4 OS=Arabidopsis thaliana GN=HIR4 PE=1 SV=1	SP2156	COG0330	Membrane protease subunits, stomatin/prohibitin homologs	--	--	--	-	-	GO:0016020//membrane
100114	11.1418	gi|15237560|ref|NP_201196.1|	FCLY (FARNESYLCYSTEINE LYASE); prenylcysteine oxidase [Arabidopsis thaliana] >gi|12644543|sp|P57681.1|PCYOX_ARATH RecName: Full=Probable prenylcysteine oxidase; Flags: Precursor	sp|P57681|PCYOX_ARATH	Probable prenylcysteine oxidase OS=Arabidopsis thaliana GN=At5g63910 PE=2 SV=1	--	--	--	K05906	ath:AT5G63910	prenylcysteine oxidase [EC:1.8.3.5]	GO:0006644//phospholipid metabolic process;GO:0009755//hormone-mediated signaling pathway;GO:0030329	GO:0016670//oxidoreductase activity, acting on sulfur group of donors, oxygen as acceptor	GO:0043231//intracellular membrane-bounded organelle;GO:0016020//membrane
100115	22.7311	gi|224092083|ref|XP_002309467.1|	f-box family protein [Populus trichocarpa] >gi|222855443|gb|EEE92990.1| f-box family protein [Populus trichocarpa]	sp|Q9SMY8|FBL15_ARATH	F-box/LRR-repeat protein 15 OS=Arabidopsis thaliana GN=FBL15 PE=1 SV=2	--	--	--	K10268	ath:AT4G15475	F-box and leucine-rich repeat protein 2/20	-	GO:0005488//binding	-
100116	16.4061	--	--	--	--	--	--	--	--	--	--	-	-	-
100117	14.1827	--	--	--	--	--	--	--	K06269	ppp:PHYPADRAFT_207428	protein phosphatase 1, catalytic subunit [EC:3.1.3.16]	-	-	-
100118	28.8874	gi|75213194|sp|Q9SX85.1|SEC3A_ARATH	RecName: Full=Exocyst complex component SEC3A >gi|5668806|gb|AAD46032.1|AC007519_17 Strong similarity to F16N3.17 from Arabidopsis thalian BAC gb|AC007519 [Arabidopsis thaliana]	sp|Q9SX85|SEC3A_ARATH	Exocyst complex component SEC3A OS=Arabidopsis thaliana GN=SEC3A PE=1 SV=1	--	--	--	--	--	--	-	-	-
100119	6.6283	gi|260513720|gb|ACX42572.1|	CONSTANS-like zinc finger protein [Glycine max]	sp|Q940T9|COL4_ARATH	Zinc finger protein CONSTANS-LIKE 4 OS=Arabidopsis thaliana GN=COL4 PE=2 SV=2	--	--	--	K12135	ath:AT5G15840	zinc finger protein CONSTANS	-	-	-
10011	1.2439	--	--	--	--	--	--	--	--	--	--	-	-	-
100120	19.168	gi|260513716|gb|ACX42570.1|	CONSTANS-like zinc finger protein [Glycine max]	sp|Q9FHH8|COL5_ARATH	Zinc finger protein CONSTANS-LIKE 5 OS=Arabidopsis thaliana GN=COL5 PE=2 SV=2	--	--	--	K12135	ath:AT5G15840	zinc finger protein CONSTANS	-	-	-
100121	6.5598	--	--	--	--	--	--	--	--	--	--	-	-	-
100122	45.7113	gi|42572263|ref|NP_974227.1|	ACBP4 (ACYL-COA BINDING PROTEIN 4); acyl-CoA binding [Arabidopsis thaliana]	sp|Q9MA55|ACBP4_ARATH	Acyl-CoA-binding domain-containing protein 4 OS=Arabidopsis thaliana GN=ACBP4 PE=1 SV=1	--	--	--	K01090	ath:AT4G03080	protein phosphatase [EC:3.1.3.16]	-	-	-
100123	30.3804	gi|15237560|ref|NP_201196.1|	FCLY (FARNESYLCYSTEINE LYASE); prenylcysteine oxidase [Arabidopsis thaliana] >gi|12644543|sp|P57681.1|PCYOX_ARATH RecName: Full=Probable prenylcysteine oxidase; Flags: Precursor	sp|P57681|PCYOX_ARATH	Probable prenylcysteine oxidase OS=Arabidopsis thaliana GN=At5g63910 PE=2 SV=1	--	--	--	K05906	ath:AT5G63910	prenylcysteine oxidase [EC:1.8.3.5]	GO:0006644//phospholipid metabolic process;GO:0030329;GO:0009755//hormone-mediated signaling pathway	GO:0004620//phospholipase activity;GO:0016670//oxidoreductase activity, acting on sulfur group of donors, oxygen as acceptor	GO:0043231//intracellular membrane-bounded organelle;GO:0016020//membrane
100124	4.9054	gi|225429064|ref|XP_002270562.1|	PREDICTED: similar to L-galactose dehydrogenase [Vitis vinifera]	sp|Q8X529|YGHZ_ECO57	Uncharacterized protein yghZ OS=Escherichia coli O157:H7 GN=yghZ PE=4 SV=1	STM2406	COG0667	Predicted oxidoreductases (related to aryl-alcohol dehydrogenases)	K00064	ath:AT4G33670	D-threo-aldose 1-dehydrogenase [EC:1.1.1.122]	GO:0008152//metabolic process	GO:0003824//catalytic activity	-
100125	31.4711	gi|15240621|ref|NP_196844.1|	proton-dependent oligopeptide transport (POT) family protein [Arabidopsis thaliana] >gi|75335666|sp|Q9LYR6.1|PTR49_ARATH RecName: Full=Probable peptide/nitrate transporter At5g13400 >gi|7543907|emb|CAB87147.1| peptide transporter-like protein [Arabidopsis thaliana] >gi|18252225|gb|AAL61945.1| peptide transporter-like protein [Arabidopsis thaliana] >gi|22136152|gb|AAM91154.1| peptide transporter-l…	sp|Q9LYR6|PTR49_ARATH	Probable peptide/nitrate transporter At5g13400 OS=Arabidopsis thaliana GN=At5g13400 PE=2 SV=1	--	--	--	--	--	--	GO:0006810//transport	-	GO:0016020//membrane
100126	1.8404	gi|15240621|ref|NP_196844.1|	proton-dependent oligopeptide transport (POT) family protein [Arabidopsis thaliana] >gi|75335666|sp|Q9LYR6.1|PTR49_ARATH RecName: Full=Probable peptide/nitrate transporter At5g13400 >gi|7543907|emb|CAB87147.1| peptide transporter-like protein [Arabidopsis thaliana] >gi|18252225|gb|AAL61945.1| peptide transporter-like protein [Arabidopsis thaliana] >gi|22136152|gb|AAM91154.1| peptide transporter-l…	sp|Q9LYR6|PTR49_ARATH	Probable peptide/nitrate transporter At5g13400 OS=Arabidopsis thaliana GN=At5g13400 PE=2 SV=1	--	--	--	--	--	--	GO:0006810//transport	-	GO:0016020//membrane
100127	3.3467	--	--	--	--	--	--	--	--	--	--	-	-	-
100128	20.3655	gi|115456245|ref|NP_001051723.1|	Os03g0820900 [Oryza sativa Japonica Group] >gi|108711795|gb|ABF99590.1| CRAL/TRIO domain containing protein, expressed [Oryza sativa Japonica Group] >gi|108711796|gb|ABF99591.1| CRAL/TRIO domain containing protein, expressed [Oryza sativa Japonica Group] >gi|113550194|dbj|BAF13637.1| Os03g0820900 [Oryza sativa Japonica Group]	--	--	--	--	--	--	--	--	-	-	-
100129	2.9237	gi|115441063|ref|NP_001044811.1|	Os01g0850000 [Oryza sativa Japonica Group] >gi|113534342|dbj|BAF06725.1| Os01g0850000 [Oryza sativa Japonica Group]	--	--	--	--	--	--	--	--	-	-	-
10012	10.1051	gi|30682045|ref|NP_566411.2|	TET6 (TETRASPANIN6) [Arabidopsis thaliana] >gi|19699320|gb|AAL91270.1| AT3g12090/T21B14_110 [Arabidopsis thaliana]	sp|Q9H1U4|MEGF9_HUMAN	Multiple epidermal growth factor-like domains protein 9 OS=Homo sapiens GN=MEGF9 PE=2 SV=3	--	--	--	K00558	cre:CHLREDRAFT_15852	DNA (cytosine-5-)-methyltransferase [EC:2.1.1.37]	-	-	-
100130	12.9144	gi|115441063|ref|NP_001044811.1|	Os01g0850000 [Oryza sativa Japonica Group] >gi|113534342|dbj|BAF06725.1| Os01g0850000 [Oryza sativa Japonica Group]	--	--	--	--	--	--	--	--	-	-	-
100131	6.605	--	--	--	--	--	--	--	--	--	--	-	-	-
100132	29.3382	gi|222840535|gb|ACM68705.1|	formamidase [Lupinus albus]	sp|Q50228|FMDA_METME	Formamidase OS=Methylophilus methylotrophus GN=fmdA PE=1 SV=1	SPAC869.04	COG2421	Predicted acetamidase/formamidase	K01455	rcu:RCOM_0578730	formamidase [EC:3.5.1.49]	-	GO:0016811//hydrolase activity, acting on carbon-nitrogen (but not peptide) bonds, in linear amides	GO:0043231//intracellular membrane-bounded organelle
100133	8.7103	gi|222840535|gb|ACM68705.1|	formamidase [Lupinus albus]	sp|Q50228|FMDA_METME	Formamidase OS=Methylophilus methylotrophus GN=fmdA PE=1 SV=1	SPAC869.04	COG2421	Predicted acetamidase/formamidase	K01455	rcu:RCOM_0578730	formamidase [EC:3.5.1.49]	-	GO:0016811//hydrolase activity, acting on carbon-nitrogen (but not peptide) bonds, in linear amides	GO:0043231//intracellular membrane-bounded organelle
100134	15.3715	--	--	--	--	--	--	--	--	--	--	-	-	-
100135	48.0196	gi|18417960|ref|NP_567889.1|	centromeric protein-related [Arabidopsis thaliana]	--	--	--	--	--	--	--	--	-	-	-
100136	7.0236	gi|6560758|gb|AAF16758.1|AC010155_11	F3M18.23 [Arabidopsis thaliana]	--	--	--	--	--	--	--	--	GO:0023060	-	GO:0031410//cytoplasmic vesicle
100137	8.8613	gi|166084745|emb|CAP66369.1|	NBS-LRR disease resistance protein [Musa balbisiana x Musa textilis]	sp|O65351|SUBL_ARATH	Subtilisin-like protease OS=Arabidopsis thaliana GN=ARA12 PE=1 SV=1	--	--	--	--	--	--	GO:0019538//protein metabolic process	GO:0070011//peptidase activity, acting on L-amino acid peptides	-
100138	10.3655	--	--	--	--	--	--	--	--	--	--	-	-	-
100139	0	gi|115452221|ref|NP_001049711.1|	Os03g0275900 [Oryza sativa Japonica Group] >gi|113548182|dbj|BAF11625.1| Os03g0275900 [Oryza sativa Japonica Group]	sp|Q9SNC6|PUB13_ARATH	U-box domain-containing protein 13 OS=Arabidopsis thaliana GN=PUB13 PE=1 SV=1	--	--	--	--	--	--	GO:0032446//protein modification by small protein conjugation	GO:0016874//ligase activity	GO:0043231//intracellular membrane-bounded organelle;GO:0044444//cytoplasmic part
10013	16.9005	gi|226510524|ref|NP_001150033.1|	prefoldin subunit 3 [Zea mays] >gi|195636224|gb|ACG37580.1| prefoldin subunit 3 [Zea mays]	sp|P57741|PFD3_ARATH	Probable prefoldin subunit 3 OS=Arabidopsis thaliana GN=At5g49510 PE=2 SV=1	--	--	--	--	--	--	-	-	-
100140	3.5516	gi|115452221|ref|NP_001049711.1|	Os03g0275900 [Oryza sativa Japonica Group] >gi|113548182|dbj|BAF11625.1| Os03g0275900 [Oryza sativa Japonica Group]	sp|Q9SNC6|PUB13_ARATH	U-box domain-containing protein 13 OS=Arabidopsis thaliana GN=PUB13 PE=1 SV=1	--	--	--	--	--	--	GO:0032446//protein modification by small protein conjugation	GO:0016874//ligase activity	GO:0043231//intracellular membrane-bounded organelle;GO:0044444//cytoplasmic part
100141	0	gi|115452221|ref|NP_001049711.1|	Os03g0275900 [Oryza sativa Japonica Group] >gi|113548182|dbj|BAF11625.1| Os03g0275900 [Oryza sativa Japonica Group]	--	--	--	--	--	--	--	--	GO:0032446//protein modification by small protein conjugation	GO:0019787//small conjugating protein ligase activity	GO:0043234//protein complex
100142	4.6212	gi|115452221|ref|NP_001049711.1|	Os03g0275900 [Oryza sativa Japonica Group] >gi|113548182|dbj|BAF11625.1| Os03g0275900 [Oryza sativa Japonica Group]	--	--	--	--	--	--	--	--	GO:0032446//protein modification by small protein conjugation	GO:0019787//small conjugating protein ligase activity	GO:0043234//protein complex
100143	32.0937	gi|215490181|dbj|BAG86624.1|	type 2 proly 4-hydroxylase [Nicotiana tabacum]	sp|P16924|P4HA1_CHICK	Prolyl 4-hydroxylase subunit alpha-1 OS=Gallus gallus GN=P4HA1 PE=1 SV=1	--	--	--	--	--	--	GO:0019471;GO:0043170	GO:0046914//transition metal ion binding;GO:0019842//vitamin binding;GO:0019798	GO:0043231//intracellular membrane-bounded organelle;GO:0031410//cytoplasmic vesicle
100144	0.4285	gi|255641119|gb|ACU20838.1|	unknown [Glycine max]	--	--	--	--	--	--	--	--	-	GO:0016491//oxidoreductase activity;GO:0005488//binding	-
100145	5.3355	gi|215490181|dbj|BAG86624.1|	type 2 proly 4-hydroxylase [Nicotiana tabacum]	sp|Q8BG58|P4HTM_MOUSE	Transmembrane prolyl 4-hydroxylase OS=Mus musculus GN=P4htm PE=2 SV=1	--	--	--	--	--	--	GO:0019471;GO:0043170	GO:0046914//transition metal ion binding;GO:0019842//vitamin binding;GO:0019798	GO:0043231//intracellular membrane-bounded organelle;GO:0031410//cytoplasmic vesicle
100146	63.5316	gi|161347485|gb|ABX65441.1|	glutathione S-transferase [Chimonanthus praecox]	sp|P42761|GSTF3_ARATH	Glutathione S-transferase ERD13 OS=Arabidopsis thaliana GN=ERD13 PE=1 SV=3	SMb20420	COG0625	Glutathione S-transferase	--	--	--	GO:0006952//defense response;GO:0009404//toxin metabolic process;GO:0010038//response to metal ion	GO:0046914//transition metal ion binding;GO:0042277//peptide binding;GO:0004601//peroxidase activity;GO:0016765//transferase activity, transferring alkyl or aryl (other than methyl) groups	GO:0009532//plastid stroma;GO:0005576//extracellular region;GO:0016020//membrane
100147	42.7402	--	--	--	--	--	--	--	--	--	--	-	-	-
100148	56.7405	--	--	--	--	--	--	--	--	--	--	-	-	-
100149	58.753	gi|297837283|ref|XP_002886523.1|	linalool synthase [Arabidopsis lyrata subsp. lyrata] >gi|297332364|gb|EFH62782.1| linalool synthase [Arabidopsis lyrata subsp. lyrata]	sp|Q84UV0|LINS_ARATH	S-(+)-linalool synthase, chloroplastic OS=Arabidopsis thaliana GN=TPS14 PE=2 SV=2	--	--	--	K07385	ath:AT3G25830	1,8-cineole synthase [EC:4.2.3.-]	-	-	-
10014	1.1728	gi|226510524|ref|NP_001150033.1|	prefoldin subunit 3 [Zea mays] >gi|195636224|gb|ACG37580.1| prefoldin subunit 3 [Zea mays]	sp|P57741|PFD3_ARATH	Probable prefoldin subunit 3 OS=Arabidopsis thaliana GN=At5g49510 PE=2 SV=1	--	--	--	--	--	--	-	-	-
100150	14.5003	gi|186494184|ref|NP_177125.3|	CUL3B (CULLIN 3B); protein binding / ubiquitin-protein ligase [Arabidopsis thaliana] >gi|75169732|sp|Q9C9L0.1|CUL3B_ARATH RecName: Full=Cullin-3B; Short=AtCUL3b	sp|Q9C9L0|CUL3B_ARATH	Cullin-3B OS=Arabidopsis thaliana GN=CUL3B PE=1 SV=1	--	--	--	K03869	rcu:RCOM_0836020	cullin 3	GO:0019941//modification-dependent protein catabolic process;GO:0003006//reproductive developmental process	GO:0019899//enzyme binding	GO:0031461//cullin-RING ubiquitin ligase complex
100151	41.7451	gi|7689381|gb|AAF67757.1|AF255679_1	eIF3e [Arabidopsis thaliana]	sp|Q1LUA8|EI3EB_DANRE	Eukaryotic translation initiation factor 3 subunit E-B OS=Danio rerio GN=eif3eb PE=2 SV=2	--	--	--	K03250	pop:POPTR_652677	translation initiation factor eIF-3 subunit 6	GO:0006970//response to osmotic stress;GO:0009791//post-embryonic development;GO:0006351//transcription, DNA-dependent;GO:0009639//response to red or far red light	GO:0008135//translation factor activity, nucleic acid binding	GO:0043231//intracellular membrane-bounded organelle;GO:0043234//protein complex;GO:0016020//membrane
100152	9.3648	gi|309296913|gb|ADO64264.1|	eukaryotic initiation factor iso4G [Carica papaya]	sp|Q03387|IF41_WHEAT	Eukaryotic initiation factor iso-4F subunit p82-34 OS=Triticum aestivum PE=1 SV=2	--	--	--	--	--	--	GO:0010467//gene expression;GO:0044260	GO:0008135//translation factor activity, nucleic acid binding	-
100153	4.1661	gi|309296913|gb|ADO64264.1|	eukaryotic initiation factor iso4G [Carica papaya]	sp|Q03387|IF41_WHEAT	Eukaryotic initiation factor iso-4F subunit p82-34 OS=Triticum aestivum PE=1 SV=2	--	--	--	--	--	--	GO:0010467//gene expression;GO:0044260	GO:0008135//translation factor activity, nucleic acid binding	-
100154	0.7954	gi|225438942|ref|XP_002279446.1|	PREDICTED: hypothetical protein [Vitis vinifera] >gi|296087347|emb|CBI33721.3| unnamed protein product [Vitis vinifera]	--	--	--	--	--	--	--	--	-	-	GO:0044464//cell part
100155	31.9726	gi|303286329|ref|XP_003062454.1|	major facilitator superfamily [Micromonas pusilla CCMP1545] >gi|226455971|gb|EEH53273.1| major facilitator superfamily [Micromonas pusilla CCMP1545]	sp|Q1KKV8|MFSD5_TAKRU	Major facilitator superfamily domain-containing protein 5 OS=Takifugu rubripes GN=mfsd5 PE=3 SV=1	--	--	--	--	--	--	-	-	GO:0044464//cell part
100156	41.6473	--	--	--	--	--	--	--	--	--	--	-	-	-
100157	45.2842	gi|115456669|ref|NP_001051935.1|	Os03g0854100 [Oryza sativa Japonica Group] >gi|113550406|dbj|BAF13849.1| Os03g0854100 [Oryza sativa Japonica Group]	sp|Q9FIQ0|AGD9_ARATH	Probable ADP-ribosylation factor GTPase-activating protein AGD9 OS=Arabidopsis thaliana GN=AGD9 PE=1 SV=1	SPAC22E12.17c	COG5347	GTPase-activating protein that regulates ARFs (ADP-ribosylation factors), involved in ARF-mediated vesicular transport	K12493	vvi:100252326	ADP-ribosylation factor GTPase-activating protein 2/3	GO:0032012//regulation of ARF protein signal transduction	GO:0005083//small GTPase regulator activity;GO:0046914//transition metal ion binding	GO:0043231//intracellular membrane-bounded organelle
100158	41.5169	gi|270267863|gb|ACZ65511.1|	Tap46 [Nicotiana benthamiana]	sp|Q8LDQ4|TAP46_ARATH	PP2A regulatory subunit TAP46 OS=Arabidopsis thaliana GN=TAP46 PE=1 SV=2	--	--	--	--	--	--	GO:0006950//response to stress;GO:0007165//signal transduction	GO:0019888//protein phosphatase regulator activity	-
100159	9.6508	gi|115450825|ref|NP_001049013.1|	Os03g0157300 [Oryza sativa Japonica Group] >gi|113547484|dbj|BAF10927.1| Os03g0157300 [Oryza sativa Japonica Group]	sp|B6SJQ0|CNR13_MAIZE	Cell number regulator 13 OS=Zea mays GN=CNR13 PE=2 SV=1	--	--	--	--	--	--	-	-	-
10015	0.4984	--	--	--	--	--	--	--	--	--	--	-	-	-
100160	6.1484	gi|304571949|ref|NP_001182136.1|	cell number regulator 13 [Zea mays] >gi|297614176|gb|ADI48426.1| cell number regulator 13 [Zea mays]	sp|B6SJQ0|CNR13_MAIZE	Cell number regulator 13 OS=Zea mays GN=CNR13 PE=2 SV=1	--	--	--	--	--	--	-	-	-
100161	29.5888	gi|115475401|ref|NP_001061297.1|	Os08g0230200 [Oryza sativa Japonica Group] >gi|113623266|dbj|BAF23211.1| Os08g0230200 [Oryza sativa Japonica Group]	sp|Q9FZ45|Y1686_ARATH	Uncharacterized membrane protein At1g16860 OS=Arabidopsis thaliana GN=At1g16860 PE=1 SV=1	--	--	--	--	--	--	-	-	GO:0016020//membrane
100162	0.9063	gi|226502841|ref|NP_001149375.1|	cysteine-type endopeptidase/ ubiquitin thiolesterase [Zea mays] >gi|195626738|gb|ACG35199.1| cysteine-type endopeptidase/ ubiquitin thiolesterase [Zea mays]	sp|Q9FZ45|Y1686_ARATH	Uncharacterized membrane protein At1g16860 OS=Arabidopsis thaliana GN=At1g16860 PE=1 SV=1	--	--	--	--	--	--	-	-	-
100163	80.3277	gi|115471649|ref|NP_001059423.1|	Os07g0300900 [Oryza sativa Japonica Group] >gi|113610959|dbj|BAF21337.1| Os07g0300900 [Oryza sativa Japonica Group]	sp|Q9S702|AK3_ARATH	Aspartokinase 3, chloroplastic OS=Arabidopsis thaliana GN=AK3 PE=1 SV=1	AF0700	COG0527	Aspartokinases	K00928	rcu:RCOM_1445440	aspartate kinase [EC:2.7.2.4]	GO:0006520//cellular amino acid metabolic process	GO:0031406//carboxylic acid binding;GO:0016774//phosphotransferase activity, carboxyl group as acceptor	GO:0043231//intracellular membrane-bounded organelle
100164	15.1045	gi|224104461|ref|XP_002313443.1|	inner membrane protein [Populus trichocarpa] >gi|222849851|gb|EEE87398.1| inner membrane protein [Populus trichocarpa]	sp|Q8LBP4|ALB3_ARATH	Inner membrane protein ALBINO3, chloroplastic OS=Arabidopsis thaliana GN=ALB3 PE=1 SV=2	--	--	--	K03217	vvi:100260431	preprotein translocase subunit YidC	GO:0009668;GO:0007569//cell aging;GO:0006612//protein targeting to membrane	GO:0005488//binding;GO:0008320//protein transmembrane transporter activity	GO:0031224//intrinsic to membrane;GO:0009534//chloroplast thylakoid
100165	41.9151	gi|291167243|gb|ADD81295.1|	linalool synthase [Actinidia polygama]	sp|P0CV95|NES2_FRAAN	(3S,6E)-nerolidol synthase 2, chloroplastic/mitochondrial OS=Fragaria ananassa PE=1 SV=1	--	--	--	K12742	pop:POPTR_1111628	isoprene synthase [EC:4.2.3.27]	-	GO:0005488//binding;GO:0003824//catalytic activity	-
100166	11.6808	gi|19310469|gb|AAL84969.1|	AT5g20600/F7C8_190 [Arabidopsis thaliana] >gi|28416463|gb|AAO42762.1| At5g20600/F7C8_190 [Arabidopsis thaliana]	--	--	--	--	--	--	--	--	-	-	-
100167	57.0881	gi|117380755|gb|ABK34467.1|	eukaryotic initiation factor 3e [Oryza sativa Japonica Group]	sp|A7RWP6|EIF3E_NEMVE	Eukaryotic translation initiation factor 3 subunit E OS=Nematostella vectensis GN=v1g163572 PE=3 SV=1	--	--	--	K03250	osa:4342741	translation initiation factor eIF-3 subunit 6	GO:0006970//response to osmotic stress;GO:0009791//post-embryonic development;GO:0006351//transcription, DNA-dependent;GO:0009639//response to red or far red light	GO:0008135//translation factor activity, nucleic acid binding	GO:0043231//intracellular membrane-bounded organelle;GO:0043234//protein complex;GO:0016020//membrane
100168	33.5559	gi|18056665|gb|AAL58106.1|AF395063_1	CSN complex subunit 6A [Arabidopsis thaliana]	sp|Q8W206|CSN6A_ARATH	COP9 signalosome complex subunit 6a OS=Arabidopsis thaliana GN=CSN6A PE=1 SV=2	--	--	--	K12179	ath:AT5G56280	COP9 signalosome complex subunit 6	GO:0019941//modification-dependent protein catabolic process;GO:0043623//cellular protein complex assembly;GO:0032501//multicellular organismal process;GO:0070646;GO:0009639//response to red or far red light	GO:0005488//binding	GO:0043231//intracellular membrane-bounded organelle;GO:0043234//protein complex
100169	26.2589	gi|226493586|ref|NP_001149500.1|	LOC100283126 [Zea mays] >gi|195627602|gb|ACG35631.1| COP9 signalosome complex subunit 6a [Zea mays]	sp|Q8W206|CSN6A_ARATH	COP9 signalosome complex subunit 6a OS=Arabidopsis thaliana GN=CSN6A PE=1 SV=2	--	--	--	K12179	vvi:100246357	COP9 signalosome complex subunit 6	GO:0019941//modification-dependent protein catabolic process;GO:0043623//cellular protein complex assembly;GO:0032501//multicellular organismal process;GO:0070646;GO:0009639//response to red or far red light	GO:0005488//binding	GO:0043231//intracellular membrane-bounded organelle;GO:0043234//protein complex
10016	0.9405	--	--	--	--	--	--	--	--	--	--	-	-	-
100170	10.2612	gi|18056665|gb|AAL58106.1|AF395063_1	CSN complex subunit 6A [Arabidopsis thaliana]	sp|Q8W206|CSN6A_ARATH	COP9 signalosome complex subunit 6a OS=Arabidopsis thaliana GN=CSN6A PE=1 SV=2	--	--	--	K12179	ath:AT5G56280	COP9 signalosome complex subunit 6	GO:0019941//modification-dependent protein catabolic process;GO:0043623//cellular protein complex assembly;GO:0032501//multicellular organismal process;GO:0070646;GO:0009639//response to red or far red light	GO:0005488//binding	GO:0043231//intracellular membrane-bounded organelle;GO:0043234//protein complex
100171	17.9315	gi|226493586|ref|NP_001149500.1|	LOC100283126 [Zea mays] >gi|195627602|gb|ACG35631.1| COP9 signalosome complex subunit 6a [Zea mays]	sp|Q8W206|CSN6A_ARATH	COP9 signalosome complex subunit 6a OS=Arabidopsis thaliana GN=CSN6A PE=1 SV=2	--	--	--	K12179	vvi:100246357	COP9 signalosome complex subunit 6	GO:0019941//modification-dependent protein catabolic process;GO:0043623//cellular protein complex assembly;GO:0032501//multicellular organismal process;GO:0070646;GO:0009639//response to red or far red light	GO:0005488//binding	GO:0043231//intracellular membrane-bounded organelle;GO:0043234//protein complex
100172	25.0859	--	--	--	--	--	--	--	--	--	--	-	-	-
100173	12.742	--	--	--	--	--	--	--	--	--	--	-	-	-
100174	29.0934	gi|120970163|gb|ABM45934.1|	uroporphyrinogen III synthase [Triticum aestivum]	sp|O48721|HEM4_ARATH	Uroporphyrinogen-III synthase, chloroplastic OS=Arabidopsis thaliana GN=UROS PE=2 SV=2	--	--	--	K01719	vvi:100250675	uroporphyrinogen-III synthase [EC:4.2.1.75]	GO:0006779//porphyrin biosynthetic process	GO:0016741//transferase activity, transferring one-carbon groups;GO:0016836//hydro-lyase activity	GO:0009536//plastid
100175	49.7625	--	--	--	--	--	--	--	--	--	--	-	-	-
100176	1.8385	--	--	--	--	--	--	--	--	--	--	-	-	-
100177	32.3483	--	--	--	--	--	--	--	--	--	--	-	-	-
100178	45.8314	gi|226505518|ref|NP_001151989.1|	protein kinase domain containing protein [Zea mays] >gi|195651631|gb|ACG45283.1| protein kinase domain containing protein [Zea mays]	sp|Q9FY48|KEG_ARATH	E3 ubiquitin-protein ligase KEG OS=Arabidopsis thaliana GN=KEG PE=1 SV=2	mlr6580_1	COG0515	Serine/threonine protein kinase	K00870	cme:CMD015C	protein kinase [EC:2.7.1.37]	-	GO:0016301//kinase activity;GO:0000166//nucleotide binding	GO:0009536//plastid
100179	3.7834	gi|12746303|gb|AAK07429.1|AF321287_1	beta-glucosidase [Musa acuminata]	sp|Q7XSK0|BGL18_ORYSJ	Beta-glucosidase 18 OS=Oryza sativa subsp. japonica GN=BGLU18 PE=2 SV=2	--	--	--	--	--	--	GO:0044238//primary metabolic process	GO:0043167//ion binding;GO:0015926//glucosidase activity	GO:0031410//cytoplasmic vesicle
10017	20.5422	gi|18412316|ref|NP_565205.1|	ECT8 (evolutionarily conserved C-terminal region 8) [Arabidopsis thaliana]	sp|P59326|YTHD1_MOUSE	YTH domain family protein 1 OS=Mus musculus GN=Ythdf1 PE=2 SV=1	--	--	--	--	--	--	-	-	-
100180	7.7939	gi|195638880|gb|ACG38908.1|	pyruvate dehydrogenase E1 component alpha subunit [Zea mays]	sp|P52903|ODPA_SOLTU	Pyruvate dehydrogenase E1 component subunit alpha, mitochondrial OS=Solanum tuberosum PE=1 SV=1	YER178w	COG1071	Pyruvate/2-oxoglutarate dehydrogenase complex, dehydrogenase (E1) component, eukaryotic type, alpha subunit	K00161	pop:POPTR_1090032	pyruvate dehydrogenase E1 component subunit alpha [EC:1.2.4.1]	GO:0006007//glucose catabolic process	GO:0016616//oxidoreductase activity, acting on the CH-OH group of donors, NAD or NADP as acceptor;GO:0004738//pyruvate dehydrogenase activity;GO:0000166//nucleotide binding;GO:0048037//cofactor binding	GO:0031980//mitochondrial lumen
100181	51.3003	--	--	--	--	--	--	--	--	--	--	-	-	-
100182	5.2239	gi|297606581|ref|NP_001058673.2|	Os07g0100800 [Oryza sativa Japonica Group] >gi|255677436|dbj|BAF20587.2| Os07g0100800 [Oryza sativa Japonica Group]	sp|Q38967|AAP2_ARATH	Amino acid permease 2 OS=Arabidopsis thaliana GN=AAP2 PE=1 SV=1	--	--	--	--	--	--	GO:0015804//neutral amino acid transport	GO:0015175//neutral amino acid transmembrane transporter activity	GO:0031224//intrinsic to membrane
100183	5.4571	gi|2982333|gb|AAC32151.1|	probable 60S ribosomal protein L27a [Picea mariana]	sp|Q9LR33|R27A2_ARATH	60S ribosomal protein L27a-2 OS=Arabidopsis thaliana GN=RPL27AB PE=2 SV=1	YGL103w	COG0200	Ribosomal protein L15	K02900	vvi:100250040	large subunit ribosomal protein L27Ae	GO:0010467//gene expression	GO:0005198//structural molecule activity	GO:0015934//large ribosomal subunit;GO:0031981//nuclear lumen
100184	0.8052	--	--	--	--	--	--	--	--	--	--	-	-	-
100185	31.5124	gi|209967449|gb|ACJ02353.1|	60S ribosomal protein L27A [Vernicia fordii]	sp|Q9LR33|R27A2_ARATH	60S ribosomal protein L27a-2 OS=Arabidopsis thaliana GN=RPL27AB PE=2 SV=1	YGL103w	COG0200	Ribosomal protein L15	K02900	vvi:100250040	large subunit ribosomal protein L27Ae	GO:0010467//gene expression	GO:0005198//structural molecule activity	GO:0030529//ribonucleoprotein complex
100186	4.4019	gi|68036606|gb|AAY84877.1|	nuclear transportin [Triticum aestivum]	--	--	--	--	--	--	--	--	GO:0015031//protein transport	GO:0022892	GO:0005635//nuclear envelope
100187	59.1184	gi|15230349|ref|NP_188563.1|	leucine-rich repeat family protein [Arabidopsis thaliana]	sp|Q8W3M4|Y4744_ARATH	Uncharacterized protein At4g06744 OS=Arabidopsis thaliana GN=At4g06744 PE=2 SV=1	YPO2725	COG3501	Uncharacterized protein conserved in bacteria	K13415	vvi:100252647	protein brassinosteroid insensitive 1 [EC:2.7.10.1 2.7.11.1]	-	-	GO:0031410//cytoplasmic vesicle
100188	31.2339	gi|308171442|gb|ADO16015.1|	acetolactate synthase [Ipomoea quamoclit]	sp|P09342|ILVB1_TOBAC	Acetolactate synthase 1, chloroplastic OS=Nicotiana tabacum GN=ALS SURA PE=1 SV=1	aq_451	COG0028	Thiamine pyrophosphate-requiring enzymes [acetolactate synthase, pyruvate dehydrogenase (cytochrome), glyoxylate carboligase, phosphonopyruvate decarboxylase]	K01652	rcu:RCOM_1506000	acetolactate synthase I/II/III large subunit [EC:2.2.1.6]	GO:0008652//cellular amino acid biosynthetic process;GO:0006950//response to stress	GO:0030554//adenyl nucleotide binding;GO:0046872//metal ion binding;GO:0019842//vitamin binding;GO:0016744	GO:0009536//plastid
100189	1.4891	gi|308171442|gb|ADO16015.1|	acetolactate synthase [Ipomoea quamoclit]	sp|P09342|ILVB1_TOBAC	Acetolactate synthase 1, chloroplastic OS=Nicotiana tabacum GN=ALS SURA PE=1 SV=1	aq_451	COG0028	Thiamine pyrophosphate-requiring enzymes [acetolactate synthase, pyruvate dehydrogenase (cytochrome), glyoxylate carboligase, phosphonopyruvate decarboxylase]	K01652	vvi:100259979	acetolactate synthase I/II/III large subunit [EC:2.2.1.6]	GO:0008652//cellular amino acid biosynthetic process;GO:0006950//response to stress	GO:0030554//adenyl nucleotide binding;GO:0046872//metal ion binding;GO:0019842//vitamin binding;GO:0016744	GO:0009536//plastid
10018	28.0189	gi|297823387|ref|XP_002879576.1|	mitochondrial substrate carrier family protein [Arabidopsis lyrata subsp. lyrata] >gi|297325415|gb|EFH55835.1| mitochondrial substrate carrier family protein [Arabidopsis lyrata subsp. lyrata]	--	--	--	--	--	--	--	--	-	-	-
100190	1.0823	gi|13877549|gb|AAK43852.1|AF370475_1	Unknown protein [Arabidopsis thaliana]	sp|P32323|AGA1_YEAST	A-agglutinin anchorage subunit OS=Saccharomyces cerevisiae (strain ATCC 204508 / S288c) GN=AGA1 PE=1 SV=1	--	--	--	--	--	--	-	-	GO:0044464//cell part
100191	2.795	gi|13877549|gb|AAK43852.1|AF370475_1	Unknown protein [Arabidopsis thaliana]	sp|Q8UZB4|ORF3_GFKVM	Uncharacterized protein ORF3 OS=Grapevine fleck virus (isolate Italy/MT48) GN=ORF3 PE=4 SV=1	--	--	--	K03006	cre:CHLREDRAFT_196948	DNA-directed RNA polymerase II subunit A [EC:2.7.7.6]	-	-	GO:0044464//cell part
100192	8.7711	gi|13877549|gb|AAK43852.1|AF370475_1	Unknown protein [Arabidopsis thaliana]	sp|Q8UZB4|ORF3_GFKVM	Uncharacterized protein ORF3 OS=Grapevine fleck virus (isolate Italy/MT48) GN=ORF3 PE=4 SV=1	--	--	--	K03006	ppp:PHYPADRAFT_101222	DNA-directed RNA polymerase II subunit A [EC:2.7.7.6]	-	-	GO:0044464//cell part
100193	1.5298	gi|13877549|gb|AAK43852.1|AF370475_1	Unknown protein [Arabidopsis thaliana]	sp|Q8UZB4|ORF3_GFKVM	Uncharacterized protein ORF3 OS=Grapevine fleck virus (isolate Italy/MT48) GN=ORF3 PE=4 SV=1	--	--	--	--	--	--	-	-	GO:0044464//cell part
100194	11.2333	gi|115452841|ref|NP_001050021.1|	Os03g0333100 [Oryza sativa Japonica Group] >gi|113548492|dbj|BAF11935.1| Os03g0333100 [Oryza sativa Japonica Group]	sp|Q14692|BMS1_HUMAN	Ribosome biogenesis protein BMS1 homolog OS=Homo sapiens GN=BMS1 PE=1 SV=1	SPBC31E1.06	COG5192	GTP-binding protein required for 40S ribosome biogenesis	--	--	--	GO:0022613	GO:0032561//guanyl ribonucleotide binding;GO:0017111//nucleoside-triphosphatase activity	GO:0043231//intracellular membrane-bounded organelle
100195	18.5786	--	--	--	--	--	--	--	--	--	--	-	-	-
100196	3.3915	gi|115451747|ref|NP_001049474.1|	Os03g0233500 [Oryza sativa Japonica Group] >gi|108707022|gb|ABF94817.1| IBR domain containing protein, expressed [Oryza sativa Japonica Group] >gi|113547945|dbj|BAF11388.1| Os03g0233500 [Oryza sativa Japonica Group]	sp|Q84RR2|ARI2_ARATH	Probable E3 ubiquitin-protein ligase ARI2 OS=Arabidopsis thaliana GN=ARI2 PE=2 SV=1	--	--	--	K11968	rcu:RCOM_0938350	ariadne-1	-	-	-
100197	13.9102	gi|115451747|ref|NP_001049474.1|	Os03g0233500 [Oryza sativa Japonica Group] >gi|108707022|gb|ABF94817.1| IBR domain containing protein, expressed [Oryza sativa Japonica Group] >gi|113547945|dbj|BAF11388.1| Os03g0233500 [Oryza sativa Japonica Group]	sp|Q84RR2|ARI2_ARATH	Probable E3 ubiquitin-protein ligase ARI2 OS=Arabidopsis thaliana GN=ARI2 PE=2 SV=1	--	--	--	K11968	rcu:RCOM_0938350	ariadne-1	-	-	-
100198	8.2761	gi|297816730|ref|XP_002876248.1|	nucleic acid binding protein [Arabidopsis lyrata subsp. lyrata] >gi|297322086|gb|EFH52507.1| nucleic acid binding protein [Arabidopsis lyrata subsp. lyrata]	--	--	--	--	--	K13094	pop:POPTR_800597	RNA-binding protein 5/10	-	GO:0046914//transition metal ion binding	GO:0044464//cell part
100199	44.3448	gi|224121454|ref|XP_002318586.1|	PAF1 complex component [Populus trichocarpa] >gi|222859259|gb|EEE96806.1| PAF1 complex component [Populus trichocarpa]	sp|Q01033|VG48_SHV21	Uncharacterized gene 48 protein OS=Saimiriine herpesvirus 2 (strain 11) GN=48 PE=3 SV=1	--	--	--	--	--	--	GO:0009409//response to cold;GO:0009908//flower development	-	GO:0044444//cytoplasmic part
10019	2.7287	gi|4235644|gb|AAD13304.1|	polyprotein [Solanum lycopersicum]	--	--	--	--	--	--	--	--	-	-	-
1001	0.7134	gi|225016134|gb|ACN78958.1|	dehydration responsive protein [Glycine max]	sp|Q93W95|PMTD_ARATH	Probable methyltransferase PMT13 OS=Arabidopsis thaliana GN=At4g00740 PE=1 SV=1	--	--	--	--	--	--	-	-	GO:0043231//intracellular membrane-bounded organelle
100200	5.0612	gi|297834158|ref|XP_002884961.1|	binding protein [Arabidopsis lyrata subsp. lyrata] >gi|297330801|gb|EFH61220.1| binding protein [Arabidopsis lyrata subsp. lyrata]	sp|Q5SSW2|PSME4_MOUSE	Proteasome activator complex subunit 4 OS=Mus musculus GN=Psme4 PE=1 SV=1	--	--	--	K06699	rcu:RCOM_0415020	proteasome activator subunit 4	-	-	-
100201	38.8357	gi|297822423|ref|XP_002879094.1|	beta-glactosidase 8 [Arabidopsis lyrata subsp. lyrata] >gi|297324933|gb|EFH55353.1| beta-glactosidase 8 [Arabidopsis lyrata subsp. lyrata]	sp|Q9SCV4|BGAL8_ARATH	Beta-galactosidase 8 OS=Arabidopsis thaliana GN=BGAL8 PE=2 SV=2	--	--	--	K01190	ath:AT3G52840	beta-galactosidase [EC:3.2.1.23]	GO:0044238//primary metabolic process	GO:0030246//carbohydrate binding;GO:0043167//ion binding;GO:0015925	GO:0030312//external encapsulating structure
100202	52.2012	gi|297822423|ref|XP_002879094.1|	beta-glactosidase 8 [Arabidopsis lyrata subsp. lyrata] >gi|297324933|gb|EFH55353.1| beta-glactosidase 8 [Arabidopsis lyrata subsp. lyrata]	sp|Q9SCV4|BGAL8_ARATH	Beta-galactosidase 8 OS=Arabidopsis thaliana GN=BGAL8 PE=2 SV=2	--	--	--	K01190	ath:AT3G52840	beta-galactosidase [EC:3.2.1.23]	GO:0044238//primary metabolic process	GO:0030246//carbohydrate binding;GO:0043167//ion binding;GO:0015925	GO:0030312//external encapsulating structure
100203	6.8639	gi|115474335|ref|NP_001060764.1|	Os08g0101800 [Oryza sativa Japonica Group] >gi|113622733|dbj|BAF22678.1| Os08g0101800 [Oryza sativa Japonica Group]	--	--	--	--	--	--	--	--	-	-	-
100204	4.5671	gi|227206228|dbj|BAH57169.1|	AT1G63420 [Arabidopsis thaliana]	--	--	--	--	--	--	--	--	-	-	-
100205	3.4833	gi|227206228|dbj|BAH57169.1|	AT1G63420 [Arabidopsis thaliana]	--	--	--	--	--	--	--	--	-	-	-
100206	0	gi|115474335|ref|NP_001060764.1|	Os08g0101800 [Oryza sativa Japonica Group] >gi|113622733|dbj|BAF22678.1| Os08g0101800 [Oryza sativa Japonica Group]	--	--	--	--	--	--	--	--	-	-	-
100207	3.3955	gi|115478014|ref|NP_001062602.1|	Os09g0123300 [Oryza sativa Japonica Group] >gi|47496991|dbj|BAD20101.1| nodulation receptor kinase-like protein [Oryza sativa Japonica Group] >gi|113630835|dbj|BAF24516.1| Os09g0123300 [Oryza sativa Japonica Group]	sp|Q8VZJ9|Y4330_ARATH	Probable leucine-rich repeat receptor-like protein kinase At4g00330 OS=Arabidopsis thaliana GN=At4g00330 PE=2 SV=1	--	--	--	--	--	--	GO:0006464//protein modification process	GO:0004672//protein kinase activity;GO:0032559//adenyl ribonucleotide binding	GO:0031410//cytoplasmic vesicle
100208	3.6757	gi|115478014|ref|NP_001062602.1|	Os09g0123300 [Oryza sativa Japonica Group] >gi|47496991|dbj|BAD20101.1| nodulation receptor kinase-like protein [Oryza sativa Japonica Group] >gi|113630835|dbj|BAF24516.1| Os09g0123300 [Oryza sativa Japonica Group]	sp|Q8VZJ9|Y4330_ARATH	Probable leucine-rich repeat receptor-like protein kinase At4g00330 OS=Arabidopsis thaliana GN=At4g00330 PE=2 SV=1	--	--	--	K00924	osa:4337593	[EC:2.7.1.-]	GO:0006464//protein modification process;GO:0006810//transport	GO:0004871//signal transducer activity;GO:0004713//protein tyrosine kinase activity;GO:0032559//adenyl ribonucleotide binding	GO:0031224//intrinsic to membrane;GO:0031410//cytoplasmic vesicle
100209	31.3892	gi|115478014|ref|NP_001062602.1|	Os09g0123300 [Oryza sativa Japonica Group] >gi|47496991|dbj|BAD20101.1| nodulation receptor kinase-like protein [Oryza sativa Japonica Group] >gi|113630835|dbj|BAF24516.1| Os09g0123300 [Oryza sativa Japonica Group]	sp|Q8VZJ9|Y4330_ARATH	Probable leucine-rich repeat receptor-like protein kinase At4g00330 OS=Arabidopsis thaliana GN=At4g00330 PE=2 SV=1	--	--	--	K00924	osa:4337593	[EC:2.7.1.-]	GO:0006464//protein modification process	GO:0004871//signal transducer activity;GO:0004713//protein tyrosine kinase activity;GO:0032559//adenyl ribonucleotide binding	GO:0031410//cytoplasmic vesicle
10020	11.2792	gi|2499497|sp|Q42961.1|PGKH_TOBAC	RecName: Full=Phosphoglycerate kinase, chloroplastic; Flags: Precursor >gi|1161600|emb|CAA88841.1| phosphoglycerate kinase [Nicotiana tabacum]	sp|Q42961|PGKH_TOBAC	Phosphoglycerate kinase, chloroplastic OS=Nicotiana tabacum PE=2 SV=1	slr0394	COG0126	3-phosphoglycerate kinase	K00927	rcu:RCOM_1574570	phosphoglycerate kinase [EC:2.7.2.3]	-	-	-
100210	66.3689	gi|88196723|gb|ABD43004.1|	At5g42570 [Arabidopsis thaliana]	sp|Q5R8H3|BAP31_PONAB	B-cell receptor-associated protein 31 OS=Pongo abelii GN=BCAP31 PE=2 SV=3	--	--	--	K14009	vvi:100255733	B-cell receptor-associated protein 31	-	-	GO:0043231//intracellular membrane-bounded organelle;GO:0016020//membrane;GO:0031410//cytoplasmic vesicle
100211	10.4743	--	--	--	--	--	--	--	--	--	--	-	-	-
100212	77.8902	gi|260766931|gb|ACX50407.1|	ATP-dependent Clp protease [Eriobotrya japonica]	sp|Q8LB10|CLPR4_ARATH	ATP-dependent Clp protease proteolytic subunit-related protein 4, chloroplastic OS=Arabidopsis thaliana GN=CLPR4 PE=1 SV=1	STM0448	COG0740	Protease subunit of ATP-dependent Clp proteases	K01358	vvi:100262047	ATP-dependent Clp protease, protease subunit [EC:3.4.21.92]	GO:0019538//protein metabolic process	GO:0004175//endopeptidase activity	GO:0043231//intracellular membrane-bounded organelle
100213	61.5426	gi|225440472|ref|XP_002272361.1|	PREDICTED: hypothetical protein [Vitis vinifera]	--	--	--	--	--	K03248	vvi:100242668	translation initiation factor eIF-3 subunit 4	-	-	-
100214	54.1513	gi|223452492|gb|ACM89573.1|	receptor protein kinase [Glycine max]	sp|Q9LSC2|Y3589_ARATH	PTI1-like tyrosine-protein kinase At3g15890 OS=Arabidopsis thaliana GN=At3g15890 PE=1 SV=1	lin1934_1	COG0515	Serine/threonine protein kinase	K13416	ath:AT4G33430	brassinosteroid insensitive 1-associated receptor kinase 1 [EC:2.7.10.1 2.7.11.1]	GO:0006464//protein modification process	GO:0004871//signal transducer activity;GO:0004672//protein kinase activity;GO:0032559//adenyl ribonucleotide binding	-
100215	17.8611	gi|240255930|ref|NP_567493.5|	ATOPT3 (OLIGOPEPTIDE TRANSPORTER); oligopeptide transporter [Arabidopsis thaliana]	sp|O23482|OPT3_ARATH	Oligopeptide transporter 3 OS=Arabidopsis thaliana GN=OPT3 PE=2 SV=3	--	--	--	--	--	--	GO:0006810//transport	-	GO:0044464//cell part
100216	79.0467	--	--	--	--	--	--	--	--	--	--	-	-	-
100217	54.6403	gi|297729321|ref|NP_001177024.1|	Os12g0577100 [Oryza sativa Japonica Group] >gi|77556261|gb|ABA99057.1| RNA recognition motif family protein, expressed [Oryza sativa Japonica Group] >gi|255670425|dbj|BAH95752.1| Os12g0577100 [Oryza sativa Japonica Group]	--	--	--	--	--	--	--	--	-	-	-
100218	11.3161	gi|75217584|sp|Q56W64.1|ASPG3_ARATH	RecName: Full=Probable isoaspartyl peptidase/L-asparaginase 3; AltName: Full=L-asparagine amidohydrolase 3; Contains: RecName: Full=Isoaspartyl peptidase/L-asparaginase 3 subunit alpha; Contains: RecName: Full=Isoaspartyl peptidase/L-asparaginase 3 subunit beta; Flags: Precursor >gi|62321690|dbj|BAD95316.1| glycosylasparaginase - like protein [Arabidopsis thaliana]	sp|Q56W64|ASPG3_ARATH	Probable isoaspartyl peptidase/L-asparaginase 3 OS=Arabidopsis thaliana GN=At5g61540 PE=2 SV=1	CC2359	COG1446	Asparaginase	K01444	vvi:100242161	N4-(beta-N-acetylglucosaminyl)-L-asparaginase [EC:3.5.1.26]	GO:0009057//macromolecule catabolic process;GO:0010468//regulation of gene expression	GO:0016787//hydrolase activity	GO:0043231//intracellular membrane-bounded organelle
100219	13.2066	gi|22854876|gb|AAN09796.1|	benzoyl coenzyme A: benzyl alcohol benzoyl transferase [Clarkia breweri]	sp|Q94CD1|HHT1_ARATH	Omega-hydroxypalmitate O-feruloyl transferase OS=Arabidopsis thaliana GN=HHT1 PE=1 SV=1	--	--	--	--	--	--	-	GO:0016747//transferase activity, transferring acyl groups other than amino-acyl groups	-
10021	0.8883	--	--	--	--	--	--	--	--	--	--	-	-	-
100220	55.27	--	--	--	--	--	--	--	--	--	--	-	-	-
100221	34.541	--	--	--	--	--	--	--	--	--	--	-	-	-
100222	6.1626	gi|226506956|ref|NP_001147516.1|	transparent testa 12 protein [Zea mays] >gi|195611926|gb|ACG27793.1| transparent testa 12 protein [Zea mays]	sp|Q9LUH3|LAL5_ARATH	MATE efflux family protein LAL5 OS=Arabidopsis thaliana GN=LAL5 PE=2 SV=1	--	--	--	--	--	--	GO:0015893//drug transport	GO:0015291//secondary active transmembrane transporter activity	GO:0031410//cytoplasmic vesicle
100223	19.7366	gi|115451887|ref|NP_001049544.1|	Os03g0246500 [Oryza sativa Japonica Group] >gi|108707154|gb|ABF94949.1| expressed protein [Oryza sativa Japonica Group] >gi|113548015|dbj|BAF11458.1| Os03g0246500 [Oryza sativa Japonica Group]	--	--	--	--	--	--	--	--	-	-	-
100224	76.4493	gi|225435610|ref|XP_002283298.1|	PREDICTED: similar to Callose synthase 3 [Vitis vinifera]	sp|Q9LXT9|CALS3_ARATH	Callose synthase 3 OS=Arabidopsis thaliana GN=CALS3 PE=2 SV=2	--	--	--	K11000	vvi:100265625	callose synthase [EC:2.4.1.-]	GO:0006074	GO:0035251//UDP-glucosyltransferase activity	GO:0043234//protein complex;GO:0016020//membrane
100225	52.595	--	--	--	--	--	--	--	--	--	--	-	-	-
100226	7.8269	--	--	--	--	--	--	--	--	--	--	-	-	-
100227	27.9025	gi|297827705|ref|XP_002881735.1|	heat repeat-containing protein [Arabidopsis lyrata subsp. lyrata] >gi|297327574|gb|EFH57994.1| heat repeat-containing protein [Arabidopsis lyrata subsp. lyrata]	--	--	--	--	--	K08876	rcu:RCOM_0689820	SCY1-like	GO:0006464//protein modification process	GO:0016301//kinase activity;GO:0032559//adenyl ribonucleotide binding	-
100228	5.6189	gi|115440729|ref|NP_001044644.1|	Os01g0819900 [Oryza sativa Japonica Group] >gi|113534175|dbj|BAF06558.1| Os01g0819900 [Oryza sativa Japonica Group]	--	--	--	--	--	K08876	vvi:100263836	SCY1-like	GO:0006464//protein modification process	GO:0016301//kinase activity;GO:0032559//adenyl ribonucleotide binding	-
100229	7.4516	gi|9755453|gb|AAF98214.1|AC007152_10	Hypothetical protein [Arabidopsis thaliana]	--	--	--	--	--	--	--	--	-	-	-
10022	4.6281	gi|115473013|ref|NP_001060105.1|	Os07g0581300 [Oryza sativa Japonica Group] >gi|113611641|dbj|BAF22019.1| Os07g0581300 [Oryza sativa Japonica Group]	--	--	--	--	--	--	--	--	-	-	-
100230	61.4323	gi|16215723|dbj|BAB69951.1|	proline transporter [Hordeum vulgare subsp. vulgare]	sp|Q9C9J0|LHTL5_ARATH	Lysine histidine transporter-like 5 OS=Arabidopsis thaliana GN=At1g71680 PE=2 SV=2	--	--	--	--	--	--	GO:0015804//neutral amino acid transport	GO:0015175//neutral amino acid transmembrane transporter activity	GO:0031224//intrinsic to membrane;GO:0031410//cytoplasmic vesicle
100231	32.5909	gi|8778446|gb|AAF79454.1|AC025808_36	F18O14.5 [Arabidopsis thaliana]	--	--	--	--	--	--	--	--	-	-	-
100232	1.5638	gi|124360263|gb|ABN08276.1|	Terpene synthase-like; Terpenoid synthase [Medicago truncatula]	sp|Q6Z5I0|CPS2_ORYSJ	Ent-copalyl diphosphate synthase 2 OS=Oryza sativa subsp. japonica GN=CPS2 PE=2 SV=1	--	--	--	K04120	pop:POPTR_798561	ent-copalyl diphosphate synthase [EC:5.5.1.13]	GO:0016101;GO:0046246//terpene biosynthetic process	GO:0046872//metal ion binding;GO:0016872//intramolecular lyase activity	GO:0043231//intracellular membrane-bounded organelle
100233	37.7924	gi|302398699|gb|ADL36644.1|	C2H2L domain class transcription factor [Malus x domestica]	sp|Q90Y35|ZN622_CHICK	Zinc finger protein 622 OS=Gallus gallus GN=ZNF622 PE=2 SV=1	--	--	--	--	--	--	GO:0010468//regulation of gene expression	GO:0046872//metal ion binding;GO:0001071	-
100234	63.9677	--	--	--	--	--	--	--	--	--	--	-	-	-
100235	10.6995	gi|115472289|ref|NP_001059743.1|	Os07g0508200 [Oryza sativa Japonica Group] >gi|33146484|dbj|BAC79593.1| myosin-like protein [Oryza sativa Japonica Group] >gi|113611279|dbj|BAF21657.1| Os07g0508200 [Oryza sativa Japonica Group]	--	--	--	--	--	--	--	--	-	-	-
100236	10.7541	gi|115472289|ref|NP_001059743.1|	Os07g0508200 [Oryza sativa Japonica Group] >gi|33146484|dbj|BAC79593.1| myosin-like protein [Oryza sativa Japonica Group] >gi|113611279|dbj|BAF21657.1| Os07g0508200 [Oryza sativa Japonica Group]	--	--	--	--	--	--	--	--	-	-	-
100237	0.6583	gi|115472289|ref|NP_001059743.1|	Os07g0508200 [Oryza sativa Japonica Group] >gi|33146484|dbj|BAC79593.1| myosin-like protein [Oryza sativa Japonica Group] >gi|113611279|dbj|BAF21657.1| Os07g0508200 [Oryza sativa Japonica Group]	--	--	--	--	--	--	--	--	-	-	-
100238	20.2401	gi|224071864|ref|XP_002303585.1|	jumonji domain protein [Populus trichocarpa] >gi|222841017|gb|EEE78564.1| jumonji domain protein [Populus trichocarpa]	--	--	--	--	--	K11446	pop:POPTR_413516	histone demethylase JARID1 [EC:1.14.11.-]	-	GO:0046872//metal ion binding;GO:0001071	GO:0005622//intracellular
100239	10.9374	--	--	--	--	--	--	--	--	--	--	-	-	-
10023	11.7705	gi|115473793|ref|NP_001060495.1|	Os07g0655300 [Oryza sativa Japonica Group] >gi|113612031|dbj|BAF22409.1| Os07g0655300 [Oryza sativa Japonica Group]	sp|Q8L765|BPM1_ARATH	BTB/POZ and MATH domain-containing protein 1 OS=Arabidopsis thaliana GN=BPM1 PE=1 SV=1	--	--	--	--	--	--	-	-	-
100240	12.1699	gi|15021761|gb|AAK77908.1|AF397903_1	AAA-metalloprotease FtsH [Pisum sativum]	sp|Q8VZI8|FTSHA_ARATH	ATP-dependent zinc metalloprotease FTSH 10, mitochondrial OS=Arabidopsis thaliana GN=FTSH10 PE=1 SV=1	SPBC543.09	COG0465	ATP-dependent Zn proteases	K08956	vvi:100250187	AFG3 family protein [EC:3.4.24.-]	GO:0019538//protein metabolic process;GO:0009057//macromolecule catabolic process	GO:0004175//endopeptidase activity;GO:0046914//transition metal ion binding;GO:0042623//ATPase activity, coupled;GO:0032559//adenyl ribonucleotide binding	GO:0031224//intrinsic to membrane;GO:0009534//chloroplast thylakoid
100241	71.0002	gi|34098801|gb|AAQ56783.1|	At3g56140 [Arabidopsis thaliana]	--	--	--	--	--	--	--	--	-	-	GO:0009534//chloroplast thylakoid
100242	84.8424	gi|240255344|ref|NP_566479.5|	oxidoreductase [Arabidopsis thaliana]	sp|P37462|ALKB_SALTY	Alpha-ketoglutarate-dependent dioxygenase AlkB OS=Salmonella typhimurium GN=alkB PE=3 SV=2	Cgl0144	COG3145	Alkylated DNA repair protein	K03919	pop:POPTR_778009	alkylated DNA repair protein [EC:1.14.11.-]	GO:0008152//metabolic process	GO:0003824//catalytic activity	-
100243	0.7477	--	--	--	--	--	--	--	--	--	--	-	-	-
100244	1.4953	gi|20804657|dbj|BAB92346.1|	casein kinase I-like [Oryza sativa Japonica Group]	--	--	--	--	--	--	--	--	-	-	-
100245	25.3559	--	--	--	--	--	--	--	--	--	--	-	-	-
100246	1.7549	gi|20804657|dbj|BAB92346.1|	casein kinase I-like [Oryza sativa Japonica Group]	--	--	--	--	--	--	--	--	-	-	-
100247	78.0347	gi|297841113|ref|XP_002888438.1|	Pre-mRNA-splicing factor SLU7-A [Arabidopsis lyrata subsp. lyrata] >gi|297334279|gb|EFH64697.1| Pre-mRNA-splicing factor SLU7-A [Arabidopsis lyrata subsp. lyrata]	sp|Q9SHY8|SLU7A_ARATH	Pre-mRNA-splicing factor SLU7-A OS=Arabidopsis thaliana GN=At1g65660 PE=1 SV=2	--	--	--	K12819	vvi:100249416	pre-mRNA-processing factor SLU7	GO:0006396//RNA processing;GO:0008283//cell proliferation	GO:0046914//transition metal ion binding;GO:0003723//RNA binding	-
100248	56.3647	gi|108862822|gb|ABG22045.1|	PAPA-1-like conserved region family protein, expressed [Oryza sativa Japonica Group]	sp|Q9C086|IN80B_HUMAN	INO80 complex subunit B OS=Homo sapiens GN=INO80B PE=1 SV=2	--	--	--	K11666	osa:4352518	INO80 complex subunit B	-	-	-
100249	0.9969	--	--	--	--	--	--	--	--	--	--	-	-	-
10024	4.9287	gi|18405476|ref|NP_565939.1|	GLY1; glycerol-3-phosphate dehydrogenase (NAD+) [Arabidopsis thaliana]	sp|P61742|GPDA_LEPIC	Glycerol-3-phosphate dehydrogenase [NAD(P)+] OS=Leptospira interrogans serogroup Icterohaemorrhagiae serovar copenhageni GN=gpsA PE=3 SV=1	mlr4225	COG0240	Glycerol-3-phosphate dehydrogenase	K00057	cre:CHLREDRAFT_80188	glycerol-3-phosphate dehydrogenase (NAD(P)+) [EC:1.1.1.94]	-	-	-
100250	0.336	--	--	--	--	--	--	--	--	--	--	-	-	-
100251	6.9883	--	--	--	--	--	--	--	--	--	--	-	-	-
100252	10.4221	gi|8920642|gb|AAF81364.1|AC036104_13	ESTs gb|AI993008, gb|T20978 come from this gene [Arabidopsis thaliana]	sp|Q8S3U9|EXOC2_ARATH	Exocyst complex component 2 OS=Arabidopsis thaliana GN=SEC5A PE=1 SV=1	--	--	--	--	--	--	GO:0000904//cell morphogenesis involved in differentiation;GO:0009856//pollination	-	GO:0044444//cytoplasmic part;GO:0016020//membrane
100253	42.5794	--	--	--	--	--	--	--	--	--	--	-	-	-
100254	0.3137	--	--	--	--	--	--	--	--	--	--	-	-	-
100255	23.8651	gi|115452841|ref|NP_001050021.1|	Os03g0333100 [Oryza sativa Japonica Group] >gi|113548492|dbj|BAF11935.1| Os03g0333100 [Oryza sativa Japonica Group]	sp|Q14692|BMS1_HUMAN	Ribosome biogenesis protein BMS1 homolog OS=Homo sapiens GN=BMS1 PE=1 SV=1	SPBC31E1.06	COG5192	GTP-binding protein required for 40S ribosome biogenesis	--	--	--	-	GO:0032555//purine ribonucleotide binding;GO:0017111//nucleoside-triphosphatase activity	-
100256	19.7356	--	--	--	--	--	--	--	--	--	--	-	-	-
100257	0.8194	--	--	--	--	--	--	--	--	--	--	-	-	-
100258	1.5399	gi|226530509|ref|NP_001147972.1|	pectate lyase 12 [Zea mays] >gi|195614926|gb|ACG29293.1| pectate lyase 12 precursor [Zea mays]	sp|Q93Z04|PLY13_ARATH	Probable pectate lyase 13 OS=Arabidopsis thaliana GN=PMR6 PE=1 SV=1	--	--	--	--	--	--	GO:0009825//multidimensional cell growth;GO:0051707//response to other organism	GO:0016837//carbon-oxygen lyase activity, acting on polysaccharides	GO:0031225//anchored to membrane;GO:0031410//cytoplasmic vesicle
100259	35.0803	gi|297610598|ref|NP_001064761.2|	Os10g0457200 [Oryza sativa Japonica Group] >gi|255679463|dbj|BAF26675.2| Os10g0457200 [Oryza sativa Japonica Group]	sp|Q9SCP2|PLY12_ARATH	Probable pectate lyase 12 OS=Arabidopsis thaliana GN=At3g53190 PE=2 SV=2	TM0433	COG3866	Pectate lyase	--	--	--	-	-	-
10025	2.5421	gi|42565106|ref|NP_188849.3|	phototropic-responsive NPH3 protein-related [Arabidopsis thaliana]	--	--	--	--	--	--	--	--	-	-	-
100260	17.2192	gi|226510107|ref|NP_001148169.1|	serine esterase family protein [Zea mays] >gi|195616362|gb|ACG30011.1| serine esterase family protein [Zea mays]	sp|O14162|YE7A_SCHPO	Putative lipase spac4a8.10 OS=Schizosaccharomyces pombe (strain ATCC 38366 / 972) GN=SPAC4A8.10 PE=2 SV=1	--	--	--	--	--	--	-	-	-
100261	6.0888	gi|115451973|ref|NP_001049587.1|	Os03g0254700 [Oryza sativa Japonica Group] >gi|108707228|gb|ABF95023.1| expressed protein [Oryza sativa Japonica Group] >gi|113548058|dbj|BAF11501.1| Os03g0254700 [Oryza sativa Japonica Group]	sp|Q0WV90|TPR1_ARATH	Topless-related protein 1 OS=Arabidopsis thaliana GN=TPR1 PE=1 SV=3	--	--	--	K04508	rcu:RCOM_1154620	transducin (beta)-like 1	GO:0003002;GO:0009725//response to hormone stimulus;GO:0003006//reproductive developmental process;GO:0023033	GO:0042802//identical protein binding;GO:0030528//transcription regulator activity	GO:0043231//intracellular membrane-bounded organelle;GO:0044444//cytoplasmic part
100262	0	gi|115451973|ref|NP_001049587.1|	Os03g0254700 [Oryza sativa Japonica Group] >gi|108707228|gb|ABF95023.1| expressed protein [Oryza sativa Japonica Group] >gi|113548058|dbj|BAF11501.1| Os03g0254700 [Oryza sativa Japonica Group]	sp|Q94AI7|TPL_ARATH	Protein TOPLESS OS=Arabidopsis thaliana GN=TPL PE=1 SV=1	all0284_3	COG2319	FOG: WD40 repeat	K04508	olu:OSTLU_26408	transducin (beta)-like 1	GO:0003002;GO:0009725//response to hormone stimulus;GO:0003006//reproductive developmental process;GO:0023033	GO:0042802//identical protein binding;GO:0030528//transcription regulator activity	GO:0043231//intracellular membrane-bounded organelle;GO:0044444//cytoplasmic part
100263	27.5834	gi|304555573|ref|NP_001167872.2|	ramosa 1 enhancer locus 2 [Zea mays] >gi|303387473|gb|ADM15670.1| ramosa 1 enhancer locus 2 [Zea mays] >gi|303387475|gb|ADM15671.1| ramosa 1 enhancer locus 2 [Zea mays]	sp|Q94AI7|TPL_ARATH	Protein TOPLESS OS=Arabidopsis thaliana GN=TPL PE=1 SV=1	all0664	COG2319	FOG: WD40 repeat	K04508	olu:OSTLU_26408	transducin (beta)-like 1	-	-	-
100264	16.761	gi|195640876|gb|ACG39906.1|	protein Z [Zea mays]	sp|Q10GX0|SPZXB_ORYSJ	Serpin-ZXB OS=Oryza sativa subsp. japonica GN=Os03g0610800 PE=2 SV=1	MA2246	COG4826	Serine protease inhibitor	K13963	pop:POPTR_677784	serpin B	-	GO:0004866//endopeptidase inhibitor activity;GO:0003824//catalytic activity	-
100265	53.3352	gi|26454610|sp|P93213.2|14338_SOLLC	RecName: Full=14-3-3 protein 8 >gi|22138736|emb|CAA67372.2| 14-3-3 protein [Solanum lycopersicum]	sp|P93213|14338_SOLLC	14-3-3 protein 8 OS=Solanum lycopersicum GN=TFT8 PE=2 SV=2	--	--	--	K06630	rcu:RCOM_0341430	tyrosine 3-monooxygenase/tryptophan 5-monooxygenase activation protein	-	GO:0046872//metal ion binding;GO:0005515//protein binding	GO:0016020//membrane;GO:0009532//plastid stroma
100266	44.7849	gi|23954312|emb|CAC79691.1|	Importin beta-like protein [Oryza sativa Indica Group]	sp|P70168|IMB1_MOUSE	Importin subunit beta-1 OS=Mus musculus GN=Kpnb1 PE=1 SV=1	SPAC1B1.03c	COG5215	Karyopherin (importin) beta	--	--	--	GO:0015031//protein transport	GO:0022892	-
100267	19.8999	gi|124359634|gb|ABD32308.2|	Kinesin, motor region [Medicago truncatula]	sp|P82266|K125_ARATH	Probable 125 kDa kinesin-related protein OS=Arabidopsis thaliana GN=At2g36200 PE=2 SV=2	SPAC25G10.07c	COG5059	Kinesin-like protein	K10398	vvi:100255345	kinesin family member 11	GO:0007017//microtubule-based process	GO:0003774//motor activity;GO:0032559//adenyl ribonucleotide binding	GO:0016020//membrane;GO:0009536//plastid;GO:0015630//microtubule cytoskeleton
100268	0.6582	gi|124359634|gb|ABD32308.2|	Kinesin, motor region [Medicago truncatula]	sp|P82266|K125_ARATH	Probable 125 kDa kinesin-related protein OS=Arabidopsis thaliana GN=At2g36200 PE=2 SV=2	SPAC25G10.07c	COG5059	Kinesin-like protein	K10398	vvi:100255345	kinesin family member 11	GO:0007017//microtubule-based process	GO:0003774//motor activity;GO:0032559//adenyl ribonucleotide binding	GO:0016020//membrane;GO:0009536//plastid;GO:0015630//microtubule cytoskeleton
100269	7.0157	gi|124359634|gb|ABD32308.2|	Kinesin, motor region [Medicago truncatula]	sp|P82266|K125_ARATH	Probable 125 kDa kinesin-related protein OS=Arabidopsis thaliana GN=At2g36200 PE=2 SV=2	SPAC25G10.07c	COG5059	Kinesin-like protein	K10398	vvi:100255345	kinesin family member 11	GO:0007017//microtubule-based process	GO:0003774//motor activity;GO:0032559//adenyl ribonucleotide binding	GO:0016020//membrane;GO:0009536//plastid;GO:0015630//microtubule cytoskeleton
10026	3.9656	gi|312261184|dbj|BAC76449.2|	CPD-photolyase [Oryza sativa Japonica Group]	sp|Q6F6A2|PHR_ORYSJ	Deoxyribodipyrimidine photo-lyase OS=Oryza sativa subsp. japonica GN=PHR PE=1 SV=1	--	--	--	K01669	zma:100191679	deoxyribodipyrimidine photo-lyase [EC:4.1.99.3]	-	-	-
100270	24.2104	gi|149389741|gb|ABR26363.1|	maturase [Piper nigrum]	sp|Q06GS9|MATK_PIPCE	Maturase K OS=Piper cenocladum GN=matK PE=3 SV=1	--	--	--	--	--	--	GO:0006399//tRNA metabolic process;GO:0006396//RNA processing	GO:0003676//nucleic acid binding	GO:0009536//plastid
100271	3.4104	--	--	--	--	--	--	--	--	--	--	-	-	-
100272	22.5407	gi|226491167|ref|NP_001147631.1|	LOC100281240 [Zea mays] >gi|195612666|gb|ACG28163.1| MYB transcription factor TaMYB1 [Zea mays]	--	--	--	--	--	--	--	--	-	-	-
100273	0.252	gi|297816750|ref|XP_002876258.1|	ATGCN4 [Arabidopsis lyrata subsp. lyrata] >gi|297322096|gb|EFH52517.1| ATGCN4 [Arabidopsis lyrata subsp. lyrata]	sp|Q9M1H3|AB4F_ARATH	ABC transporter F family member 4 OS=Arabidopsis thaliana GN=ABCF4 PE=2 SV=1	--	--	--	K06184	ath:AT3G54540	ATP-binding cassette, sub-family F, member 1	-	GO:0017111//nucleoside-triphosphatase activity;GO:0000166//nucleotide binding	-
100274	0.5738	--	--	--	--	--	--	--	--	--	--	-	-	-
100275	26.1108	gi|52207936|emb|CAE47098.1|	ABC transporter [Populus tremula x Populus tremuloides]	sp|Q9M1H3|AB4F_ARATH	ABC transporter F family member 4 OS=Arabidopsis thaliana GN=ABCF4 PE=2 SV=1	SPCC825.01	COG0488	ATPase components of ABC transporters with duplicated ATPase domains	K06184	ath:AT3G54540	ATP-binding cassette, sub-family F, member 1	GO:0006259//DNA metabolic process;GO:0051234//establishment of localization	GO:0015405//P-P-bond-hydrolysis-driven transmembrane transporter activity;GO:0003916//DNA topoisomerase activity;GO:0017111//nucleoside-triphosphatase activity;GO:0032559//adenyl ribonucleotide binding	GO:0043234//protein complex;GO:0043231//intracellular membrane-bounded organelle
100276	7.5714	gi|297824243|ref|XP_002880004.1|	DNAJ heat shock N-terminal domain-containing protein [Arabidopsis lyrata subsp. lyrata] >gi|297325843|gb|EFH56263.1| DNAJ heat shock N-terminal domain-containing protein [Arabidopsis lyrata subsp. lyrata]	--	--	--	--	--	--	--	--	-	GO:0005488//binding	GO:0009536//plastid
100277	13.8569	gi|124007179|sp|Q9SMY8.2|FBL15_ARATH	RecName: Full=F-box/LRR-repeat protein 15	sp|Q9SMY8|FBL15_ARATH	F-box/LRR-repeat protein 15 OS=Arabidopsis thaliana GN=FBL15 PE=1 SV=2	--	--	--	--	--	--	-	GO:0005488//binding	-
100278	13.3162	--	--	--	--	--	--	--	--	--	--	-	-	-
100279	34.6371	gi|56609585|gb|AAW03319.1|	Hs1 [Hordeum vulgare]	sp|Q9FPQ6|GP1_CHLRE	Vegetative cell wall protein gp1 OS=Chlamydomonas reinhardtii GN=GP1 PE=2 SV=1	Rv3876	COG0455	ATPases involved in chromosome partitioning	--	--	--	-	-	-
10027	1.8326	gi|297816784|ref|XP_002876275.1|	armadillo/beta-catenin repeat family protein [Arabidopsis lyrata subsp. lyrata] >gi|297322113|gb|EFH52534.1| armadillo/beta-catenin repeat family protein [Arabidopsis lyrata subsp. lyrata]	sp|Q8VZ40|PUB14_ARATH	U-box domain-containing protein 14 OS=Arabidopsis thaliana GN=PUB14 PE=1 SV=1	--	--	--	--	--	--	-	-	-
100280	63.7756	gi|115461058|ref|NP_001054129.1|	Os04g0658600 [Oryza sativa Japonica Group] >gi|113565700|dbj|BAF16043.1| Os04g0658600 [Oryza sativa Japonica Group]	--	--	--	--	--	--	--	--	-	-	-
100281	38.3833	gi|297604909|ref|NP_001056321.2|	Os05g0562400 [Oryza sativa Japonica Group] >gi|255676572|dbj|BAF18235.2| Os05g0562400 [Oryza sativa Japonica Group]	--	--	--	--	--	--	--	--	-	-	-
100282	18.3556	gi|268528129|gb|ACZ06241.1|	cinnamyl alcohol dehydrogenase 5 [Gossypium hirsutum]	sp|Q8H859|CADH1_ORYSJ	Probable cinnamyl alcohol dehydrogenase 1 OS=Oryza sativa subsp. japonica GN=CAD1 PE=2 SV=1	--	--	--	K00083	ath:AT3G19450	cinnamyl-alcohol dehydrogenase [EC:1.1.1.195]	GO:0010038//response to metal ion;GO:0052482;GO:0043043//peptide biosynthetic process;GO:0002376//immune system process;GO:0019762//glucosinolate catabolic process;GO:0009699//phenylpropanoid biosynthetic process	GO:0016755;GO:0046914//transition metal ion binding;GO:0016616//oxidoreductase activity, acting on the CH-OH group of donors, NAD or NADP as acceptor	GO:0044444//cytoplasmic part
100283	14.3319	gi|268528129|gb|ACZ06241.1|	cinnamyl alcohol dehydrogenase 5 [Gossypium hirsutum]	sp|Q8H859|CADH1_ORYSJ	Probable cinnamyl alcohol dehydrogenase 1 OS=Oryza sativa subsp. japonica GN=CAD1 PE=2 SV=1	--	--	--	K00083	ath:AT3G19450	cinnamyl-alcohol dehydrogenase [EC:1.1.1.195]	GO:0010038//response to metal ion;GO:0052482;GO:0043043//peptide biosynthetic process;GO:0002376//immune system process;GO:0019762//glucosinolate catabolic process;GO:0009699//phenylpropanoid biosynthetic process	GO:0016755;GO:0046914//transition metal ion binding;GO:0016616//oxidoreductase activity, acting on the CH-OH group of donors, NAD or NADP as acceptor	GO:0044444//cytoplasmic part
100284	66.1691	gi|1762130|gb|AAB39827.1|	chaperonin-60 beta subunit [Solanum tuberosum]	sp|P08927|RUBB_PEA	RuBisCO large subunit-binding protein subunit beta, chloroplastic OS=Pisum sativum PE=1 SV=2	TM0506	COG0459	Chaperonin GroEL (HSP60 family)	K04077	osa:4327993	chaperonin GroEL	GO:0006457//protein folding	GO:0005515//protein binding;GO:0032559//adenyl ribonucleotide binding	GO:0009532//plastid stroma
100285	9.068	--	--	--	--	--	--	--	--	--	--	-	-	-
100286	68.9319	--	--	--	--	--	--	--	--	--	--	-	-	-
100287	25.2461	--	--	--	--	--	--	--	--	--	--	-	-	-
100288	19.6287	--	--	--	--	--	--	--	--	--	--	-	-	-
100289	7.6035	--	--	--	--	--	--	--	--	--	--	-	-	-
10028	0.6761	gi|297816784|ref|XP_002876275.1|	armadillo/beta-catenin repeat family protein [Arabidopsis lyrata subsp. lyrata] >gi|297322113|gb|EFH52534.1| armadillo/beta-catenin repeat family protein [Arabidopsis lyrata subsp. lyrata]	sp|Q8VZ40|PUB14_ARATH	U-box domain-containing protein 14 OS=Arabidopsis thaliana GN=PUB14 PE=1 SV=1	--	--	--	--	--	--	-	-	-
100290	3.212	--	--	--	--	--	--	--	--	--	--	-	-	-
100291	6.6745	--	--	--	--	--	--	--	--	--	--	-	-	-
100292	59.0854	gi|115482622|ref|NP_001064904.1|	Os10g0486900 [Oryza sativa Japonica Group] >gi|110289293|gb|AAP54357.2| TPR Domain containing protein, expressed [Oryza sativa Japonica Group] >gi|113639513|dbj|BAF26818.1| Os10g0486900 [Oryza sativa Japonica Group]	sp|Q99614|TTC1_HUMAN	Tetratricopeptide repeat protein 1 OS=Homo sapiens GN=TTC1 PE=1 SV=1	Ta1127	COG0457	FOG: TPR repeat	K09571	zma:100273568	FK506-binding protein 4/5 [EC:5.2.1.8]	-	-	GO:0043231//intracellular membrane-bounded organelle
100293	0.9969	--	--	--	--	--	--	--	--	--	--	-	-	-
100294	1.5741	gi|58047529|gb|AAW65140.1|	3-dehydroquinate dehydratase/shikimate 5-dehydrogenase [Juglans regia]	sp|Q9SQT8|DHQSD_ARATH	Bifunctional 3-dehydroquinate dehydratase/shikimate dehydrogenase, chloroplastic OS=Arabidopsis thaliana GN=EMB3004 PE=1 SV=1	--	--	--	K13832	sbi:SORBI_08g016970	3-dehydroquinate dehydratase / shikimate dehydrogenase [EC:4.2.1.10 1.1.1.25]	GO:0008652//cellular amino acid biosynthetic process	GO:0016616//oxidoreductase activity, acting on the CH-OH group of donors, NAD or NADP as acceptor;GO:0016836//hydro-lyase activity;GO:0000166//nucleotide binding	GO:0043231//intracellular membrane-bounded organelle;GO:0031410//cytoplasmic vesicle
100295	4.5143	gi|58047529|gb|AAW65140.1|	3-dehydroquinate dehydratase/shikimate 5-dehydrogenase [Juglans regia]	sp|Q9SQT8|DHQSD_ARATH	Bifunctional 3-dehydroquinate dehydratase/shikimate dehydrogenase, chloroplastic OS=Arabidopsis thaliana GN=EMB3004 PE=1 SV=1	MA4594	COG0169	Shikimate 5-dehydrogenase	K13832	pop:POPTR_565769	3-dehydroquinate dehydratase / shikimate dehydrogenase [EC:4.2.1.10 1.1.1.25]	GO:0008652//cellular amino acid biosynthetic process	GO:0016616//oxidoreductase activity, acting on the CH-OH group of donors, NAD or NADP as acceptor;GO:0016836//hydro-lyase activity;GO:0000166//nucleotide binding	GO:0043231//intracellular membrane-bounded organelle;GO:0031410//cytoplasmic vesicle
100296	1.7731	--	--	--	--	--	--	--	--	--	--	-	-	-
100297	1.5852	--	--	--	--	--	--	--	--	--	--	-	-	-
100298	49.1503	gi|226531950|ref|NP_001147727.1|	nuclear transcription factor Y subunit B-3 [Zea mays] >gi|195613342|gb|ACG28501.1| nuclear transcription factor Y subunit B-3 [Zea mays]	sp|O23310|NFYB3_ARATH	Nuclear transcription factor Y subunit B-3 OS=Arabidopsis thaliana GN=NFYB3 PE=2 SV=1	YBL021c	COG2036	Histones H3 and H4	--	--	--	-	GO:0003677//DNA binding;GO:0001071	GO:0005622//intracellular
100299	13.5941	--	--	--	--	--	--	--	--	--	--	-	-	-
10029	1.0313	--	--	--	--	--	--	--	--	--	--	-	-	-
1002	0.7917	gi|225016134|gb|ACN78958.1|	dehydration responsive protein [Glycine max]	sp|Q93W95|PMTD_ARATH	Probable methyltransferase PMT13 OS=Arabidopsis thaliana GN=At4g00740 PE=1 SV=1	--	--	--	--	--	--	-	-	GO:0043231//intracellular membrane-bounded organelle
100300	0.5897	gi|297803962|ref|XP_002869865.1|	beta-glucosidase 47 [Arabidopsis lyrata subsp. lyrata] >gi|297315701|gb|EFH46124.1| beta-glucosidase 47 [Arabidopsis lyrata subsp. lyrata]	sp|Q7XPY7|BGL14_ORYSJ	Probable inactive beta-glucosidase 14 OS=Oryza sativa subsp. japonica GN=BGLU14 PE=2 SV=2	BH1923	COG2723	Beta-glucosidase/6-phospho-beta-glucosidase/beta-galactosidase	K05350	pop:POPTR_555358	beta-glucosidase [EC:3.2.1.21]	GO:0044238//primary metabolic process	GO:0043167//ion binding;GO:0015926//glucosidase activity	GO:0031410//cytoplasmic vesicle;GO:0043231//intracellular membrane-bounded organelle
100301	26.0301	gi|297803962|ref|XP_002869865.1|	beta-glucosidase 47 [Arabidopsis lyrata subsp. lyrata] >gi|297315701|gb|EFH46124.1| beta-glucosidase 47 [Arabidopsis lyrata subsp. lyrata]	sp|Q9SVS1|BGL47_ARATH	Beta-glucosidase 47 OS=Arabidopsis thaliana GN=BGLU47 PE=2 SV=2	BH1923	COG2723	Beta-glucosidase/6-phospho-beta-glucosidase/beta-galactosidase	K05350	pop:POPTR_555358	beta-glucosidase [EC:3.2.1.21]	GO:0044238//primary metabolic process	GO:0043167//ion binding;GO:0015926//glucosidase activity	GO:0031410//cytoplasmic vesicle;GO:0043231//intracellular membrane-bounded organelle
100302	23.0738	gi|297803962|ref|XP_002869865.1|	beta-glucosidase 47 [Arabidopsis lyrata subsp. lyrata] >gi|297315701|gb|EFH46124.1| beta-glucosidase 47 [Arabidopsis lyrata subsp. lyrata]	sp|Q7XPY7|BGL14_ORYSJ	Probable inactive beta-glucosidase 14 OS=Oryza sativa subsp. japonica GN=BGLU14 PE=2 SV=2	BH1923	COG2723	Beta-glucosidase/6-phospho-beta-glucosidase/beta-galactosidase	K05350	pop:POPTR_555358	beta-glucosidase [EC:3.2.1.21]	GO:0044238//primary metabolic process	GO:0016798//hydrolase activity, acting on glycosyl bonds;GO:0043167//ion binding	GO:0031410//cytoplasmic vesicle
100303	46.9135	gi|115464611|ref|NP_001055905.1|	Os05g0490900 [Oryza sativa Japonica Group] >gi|113579456|dbj|BAF17819.1| Os05g0490900 [Oryza sativa Japonica Group]	--	--	--	--	--	--	--	--	-	-	GO:0009534//chloroplast thylakoid
100304	9.4026	gi|297826581|ref|XP_002881173.1|	pentatricopeptide repeat-containing protein [Arabidopsis lyrata subsp. lyrata] >gi|297327012|gb|EFH57432.1| pentatricopeptide repeat-containing protein [Arabidopsis lyrata subsp. lyrata]	sp|Q9SIC9|PP178_ARATH	Pentatricopeptide repeat-containing protein At2g31400, chloroplastic OS=Arabidopsis thaliana GN=At2g31400 PE=2 SV=1	--	--	--	--	--	--	-	-	-
100305	8.5128	--	--	--	--	--	--	--	--	--	--	-	-	-
100306	4.1988	--	--	--	--	--	--	--	--	--	--	-	-	-
100307	13.9873	--	--	--	--	--	--	--	--	--	--	-	-	-
100308	15.989	--	--	--	--	--	--	--	--	--	--	-	-	-
100309	36.1319	--	--	--	--	--	--	--	--	--	--	-	-	-
10030	2.4622	--	--	--	--	--	--	--	--	--	--	-	-	-
100310	6.0873	--	--	--	--	--	--	--	--	--	--	-	-	-
100311	23.6841	--	--	--	--	--	--	--	--	--	--	-	-	-
100312	48.7373	gi|15240621|ref|NP_196844.1|	proton-dependent oligopeptide transport (POT) family protein [Arabidopsis thaliana] >gi|75335666|sp|Q9LYR6.1|PTR49_ARATH RecName: Full=Probable peptide/nitrate transporter At5g13400 >gi|7543907|emb|CAB87147.1| peptide transporter-like protein [Arabidopsis thaliana] >gi|18252225|gb|AAL61945.1| peptide transporter-like protein [Arabidopsis thaliana] >gi|22136152|gb|AAM91154.1| peptide transporter-l…	sp|Q9LYR6|PTR49_ARATH	Probable peptide/nitrate transporter At5g13400 OS=Arabidopsis thaliana GN=At5g13400 PE=2 SV=1	ECU11g1050	COG3104	Dipeptide/tripeptide permease	K03305	ppp:PHYPADRAFT_128619	proton-dependent oligopeptide transporter, POT family	GO:0015833//peptide transport	GO:0016787//hydrolase activity	GO:0031224//intrinsic to membrane
100313	47.64	--	--	--	--	--	--	--	--	--	--	-	-	-
100314	0.7741	gi|115453823|ref|NP_001050512.1|	Os03g0568800 [Oryza sativa Japonica Group] >gi|113548983|dbj|BAF12426.1| Os03g0568800 [Oryza sativa Japonica Group]	sp|Q9XI96|PERK7_ARATH	Proline-rich receptor-like protein kinase PERK7 OS=Arabidopsis thaliana GN=PERK7 PE=2 SV=1	mlr6506	COG3206	Uncharacterized protein involved in exopolysaccharide biosynthesis	K12199	vvi:100253708	vacuolar protein sorting-associated protein VTA1	-	GO:0003824//catalytic activity	-
100315	8.864	gi|115455785|ref|NP_001051493.1|	Os03g0786900 [Oryza sativa Japonica Group] >gi|50355723|gb|AAT75248.1| expressed protein [Oryza sativa Japonica Group] >gi|108711444|gb|ABF99239.1| expressed protein [Oryza sativa Japonica Group] >gi|113549964|dbj|BAF13407.1| Os03g0786900 [Oryza sativa Japonica Group]	--	--	--	--	--	--	--	--	-	-	GO:0043231//intracellular membrane-bounded organelle
100316	15.9504	--	--	--	--	--	--	--	--	--	--	-	-	-
100317	59.8139	gi|115481426|ref|NP_001064306.1|	Os10g0204100 [Oryza sativa Japonica Group] >gi|113638915|dbj|BAF26220.1| Os10g0204100 [Oryza sativa Japonica Group]	--	--	--	--	--	--	--	--	-	GO:0046872//metal ion binding	GO:0016020//membrane
100318	5.2777	gi|115481426|ref|NP_001064306.1|	Os10g0204100 [Oryza sativa Japonica Group] >gi|113638915|dbj|BAF26220.1| Os10g0204100 [Oryza sativa Japonica Group]	--	--	--	--	--	--	--	--	-	GO:0046914//transition metal ion binding	GO:0016020//membrane
100319	4.2534	--	--	--	--	--	--	--	--	--	--	-	-	-
10031	2.3444	--	--	--	--	--	--	--	--	--	--	-	-	-
100320	5.425	gi|115467446|ref|NP_001057322.1|	Os06g0258000 [Oryza sativa Japonica Group] >gi|113595362|dbj|BAF19236.1| Os06g0258000 [Oryza sativa Japonica Group] >gi|284431796|gb|ADB84639.1| Myb related transcription factor [Oryza sativa Japonica Group]	--	--	--	--	--	--	--	--	-	-	-
100321	20.141	gi|92893902|gb|ABE91952.1|	Zinc finger, CCHC-type [Medicago truncatula]	--	--	--	--	--	--	--	--	-	-	-
100322	2.2791	gi|164562231|gb|ABY61030.1|	zinc finger-homeodomain protein 1 [Cucumis sativus]	sp|Q9FKP8|Y5541_ARATH	ZF-HD homeobox protein At5g65410 OS=Arabidopsis thaliana GN=At5g65410 PE=1 SV=1	--	--	--	--	--	--	-	GO:0005488//binding	-
100323	1.0372	gi|164562231|gb|ABY61030.1|	zinc finger-homeodomain protein 1 [Cucumis sativus]	sp|Q9FKP8|Y5541_ARATH	ZF-HD homeobox protein At5g65410 OS=Arabidopsis thaliana GN=At5g65410 PE=1 SV=1	--	--	--	--	--	--	-	GO:0005488//binding	-
100324	16.1037	gi|115444457|ref|NP_001046008.1|	Os02g0167700 [Oryza sativa Japonica Group] >gi|113535539|dbj|BAF07922.1| Os02g0167700 [Oryza sativa Japonica Group]	sp|Q8L5Y6|CAND1_ARATH	Cullin-associated NEDD8-dissociated protein 1 OS=Arabidopsis thaliana GN=CAND1 PE=1 SV=1	--	--	--	--	--	--	GO:0009725//response to hormone stimulus;GO:0003002;GO:0003006//reproductive developmental process	GO:0005488//binding	GO:0016020//membrane;GO:0030312//external encapsulating structure
100325	16.8413	--	--	--	--	--	--	--	--	--	--	-	-	-
100326	76.7417	gi|187960379|gb|ACD43485.1|	lipoxygenase 2 [Olea europaea]	sp|P38418|LOX2_ARATH	Lipoxygenase 2, chloroplastic OS=Arabidopsis thaliana GN=LOX2 PE=1 SV=1	--	--	--	K00454	ath:AT3G45140	lipoxygenase [EC:1.13.11.12]	-	-	-
100327	3.4603	gi|22331748|ref|NP_190794.2|	pseudouridine synthase family protein [Arabidopsis thaliana] >gi|56744228|gb|AAW28554.1| At3g52260 [Arabidopsis thaliana]	sp|Q5M721|PUS5_ARATH	RNA pseudourine synthase 5 OS=Arabidopsis thaliana GN=At3g52260 PE=2 SV=2	DR1684	COG0564	Pseudouridylate synthases, 23S RNA-specific	--	--	--	GO:0009451//RNA modification	GO:0003676//nucleic acid binding;GO:0016866//intramolecular transferase activity	-
100328	1.0412	gi|22331748|ref|NP_190794.2|	pseudouridine synthase family protein [Arabidopsis thaliana] >gi|56744228|gb|AAW28554.1| At3g52260 [Arabidopsis thaliana]	sp|Q5M721|PUS5_ARATH	RNA pseudourine synthase 5 OS=Arabidopsis thaliana GN=At3g52260 PE=2 SV=2	DR1684	COG0564	Pseudouridylate synthases, 23S RNA-specific	--	--	--	GO:0009451//RNA modification	GO:0003676//nucleic acid binding;GO:0016866//intramolecular transferase activity	-
100329	62.2662	gi|224058091|ref|XP_002299447.1|	ABC transporter family protein [Populus trichocarpa] >gi|222846705|gb|EEE84252.1| ABC transporter family protein [Populus trichocarpa]	sp|Q8H0V6|AB3F_ARATH	ABC transporter F family member 3 OS=Arabidopsis thaliana GN=ABCF3 PE=2 SV=1	SMc00590	COG0488	ATPase components of ABC transporters with duplicated ATPase domains	K06158	rcu:RCOM_1312550	ATP-binding cassette, sub-family F, member 3	GO:0010038//response to metal ion	GO:0015604//phosphonate transmembrane transporter activity;GO:0017111//nucleoside-triphosphatase activity;GO:0032559//adenyl ribonucleotide binding	GO:0043231//intracellular membrane-bounded organelle
10032	8.3025	--	--	--	--	--	--	--	--	--	--	-	-	-
100330	1.7922	--	--	--	--	--	--	--	--	--	--	-	-	-
100331	61.2882	gi|297842429|ref|XP_002889096.1|	DNAJ heat shock N-terminal domain-containing protein [Arabidopsis lyrata subsp. lyrata] >gi|297334937|gb|EFH65355.1| DNAJ heat shock N-terminal domain-containing protein [Arabidopsis lyrata subsp. lyrata]	sp|Q8GYX8|DNJ10_ARATH	Chaperone protein dnaJ 10 OS=Arabidopsis thaliana GN=ATJ10 PE=2 SV=2	--	--	--	--	--	--	GO:0044267//cellular protein metabolic process;GO:0050896//response to stimulus	GO:0005515//protein binding	-
100332	48.8254	gi|297842429|ref|XP_002889096.1|	DNAJ heat shock N-terminal domain-containing protein [Arabidopsis lyrata subsp. lyrata] >gi|297334937|gb|EFH65355.1| DNAJ heat shock N-terminal domain-containing protein [Arabidopsis lyrata subsp. lyrata]	sp|Q8GYX8|DNJ10_ARATH	Chaperone protein dnaJ 10 OS=Arabidopsis thaliana GN=ATJ10 PE=2 SV=2	--	--	--	--	--	--	GO:0044267//cellular protein metabolic process;GO:0050896//response to stimulus	GO:0005515//protein binding	-
100333	1.5037	gi|225448970|ref|XP_002269698.1|	PREDICTED: similar to SEC8 (secretion 8) isoform 2 [Vitis vinifera]	sp|Q93YU5|EXOC4_ARATH	Probable exocyst complex component 4 OS=Arabidopsis thaliana GN=At3g10380 PE=2 SV=1	--	--	--	K06111	vvi:100253015	exocyst complex component 4	GO:0000904//cell morphogenesis involved in differentiation;GO:0009856//pollination	-	GO:0043234//protein complex;GO:0044444//cytoplasmic part
100334	7.8854	--	--	--	--	--	--	--	--	--	--	-	-	-
100335	2.6453	--	--	--	--	--	--	--	--	--	--	-	-	-
100336	48.6797	gi|297807475|ref|XP_002871621.1|	glycosyl transferase family 17 protein [Arabidopsis lyrata subsp. lyrata] >gi|297317458|gb|EFH47880.1| glycosyl transferase family 17 protein [Arabidopsis lyrata subsp. lyrata]	--	--	--	--	--	K00737	rcu:RCOM_1064760	beta-1,4-mannosyl-glycoprotein beta-1,4-N-acetylglucosaminyltransferase [EC:2.4.1.144]	GO:0006486//protein amino acid glycosylation	GO:0008375//acetylglucosaminyltransferase activity	GO:0044464//cell part
100337	8.2222	gi|61845111|emb|CAI70376.1|	beta 1,4 N-acetylglucosaminyltransferase [Populus tremula x Populus alba]	--	--	--	--	--	K00737	vvi:100254142	beta-1,4-mannosyl-glycoprotein beta-1,4-N-acetylglucosaminyltransferase [EC:2.4.1.144]	GO:0006486//protein amino acid glycosylation	GO:0008375//acetylglucosaminyltransferase activity	GO:0044464//cell part
100338	4.4007	--	--	--	--	--	--	--	--	--	--	-	-	-
100339	76.9727	gi|56692305|dbj|BAD80835.1|	nucellin-like protein [Daucus carota]	sp|A2ZC67|ASP1_ORYSI	Aspartic proteinase Asp1 OS=Oryza sativa subsp. indica GN=ASP1 PE=2 SV=2	--	--	--	K00924	ath:AT5G22850	[EC:2.7.1.-]	GO:0019538//protein metabolic process	GO:0004175//endopeptidase activity	GO:0031410//cytoplasmic vesicle
10033	4.7364	--	--	--	--	--	--	--	--	--	--	-	-	-
100340	12.5368	--	--	--	--	--	--	--	--	--	--	-	-	-
100341	5.3337	--	--	--	--	--	--	--	--	--	--	-	-	-
100342	0	--	--	--	--	--	--	--	--	--	--	-	-	-
100343	29.2316	gi|297793219|ref|XP_002864494.1|	kinase family protein [Arabidopsis lyrata subsp. lyrata] >gi|297310329|gb|EFH40753.1| kinase family protein [Arabidopsis lyrata subsp. lyrata]	sp|Q8S8S7|PUB34_ARATH	U-box domain-containing protein 34 OS=Arabidopsis thaliana GN=PUB34 PE=2 SV=1	--	--	--	K13418	rcu:RCOM_0186340	somatic embryogenesis receptor kinase 1 [EC:2.7.10.1 2.7.11.1]	GO:0006464//protein modification process	GO:0004672//protein kinase activity;GO:0000166//nucleotide binding	GO:0043231//intracellular membrane-bounded organelle
100344	1.9758	--	--	--	--	--	--	--	--	--	--	-	-	-
100345	9.6521	gi|75221395|sp|Q42966.1|NRL4B_TOBAC	RecName: Full=Bifunctional nitrilase/nitrile hydratase NIT4B; Short=TNIT4B; AltName: Full=Cyanoalanine nitrilase B; AltName: Full=Nitrilase 4B >gi|1181615|dbj|BAA11770.1| nitrilase [Nicotiana tabacum]	sp|Q42966|NRL4B_TOBAC	Bifunctional nitrilase/nitrile hydratase NIT4B OS=Nicotiana tabacum GN=NIT4B PE=2 SV=1	RSc1823	COG0388	Predicted amidohydrolase	K13035	rcu:RCOM_1282320	beta-cyano-L-alanine hydratase/nitrilase [EC:3.5.5.1 3.5.5.4]	GO:0008152//metabolic process	GO:0000257//nitrilase activity	GO:0016020//membrane
100346	48.0267	gi|115455339|ref|NP_001051270.1|	Os03g0748600 [Oryza sativa Japonica Group] >gi|108711081|gb|ABF98876.1| expressed protein [Oryza sativa Japonica Group] >gi|113549741|dbj|BAF13184.1| Os03g0748600 [Oryza sativa Japonica Group]	--	--	--	--	--	--	--	--	-	-	-
100347	19.1141	gi|224135763|ref|XP_002322154.1|	nucleobase ascorbate transporter [Populus trichocarpa] >gi|222869150|gb|EEF06281.1| nucleobase ascorbate transporter [Populus trichocarpa]	sp|Q0WPE9|NAT7_ARATH	Nucleobase-ascorbate transporter 7 OS=Arabidopsis thaliana GN=NAT7 PE=2 SV=2	--	--	--	--	--	--	GO:0006810//transport	GO:0005215//transporter activity	GO:0030312//external encapsulating structure;GO:0043231//intracellular membrane-bounded organelle
100348	38.1353	gi|16754879|dbj|BAB71802.1|	coclaurine N-methyltransferase [Coptis japonica]	--	--	AGc3595	COG2230	Cyclopropane fatty acid synthase and related methyltransferases	--	--	--	-	GO:0008757//S-adenosylmethionine-dependent methyltransferase activity	GO:0016020//membrane;GO:0043231//intracellular membrane-bounded organelle
100349	27.4147	gi|76884939|gb|ABA59556.1|	U-box protein [Capsicum annuum]	sp|Q9SVC6|PUB22_ARATH	E3 ubiquitin-protein ligase PUB22 OS=Arabidopsis thaliana GN=PUB22 PE=1 SV=1	--	--	--	--	--	--	GO:0032446//protein modification by small protein conjugation	GO:0019787//small conjugating protein ligase activity	GO:0043234//protein complex
10034	12.4687	gi|218744538|dbj|BAH03478.1|	syntaxin [Nicotiana tabacum]	sp|Q9SUJ1|SYP43_ARATH	Syntaxin-43 OS=Arabidopsis thaliana GN=SYP43 PE=2 SV=2	SPAC823.05c	COG5325	t-SNARE complex subunit, syntaxin	K08489	vvi:100259549	syntaxin 16	-	-	-
100350	5.9196	--	--	--	--	--	--	--	--	--	--	-	-	-
100351	6.673	--	--	--	--	--	--	--	--	--	--	-	-	-
100352	37.0708	gi|115463745|ref|NP_001055472.1|	Os05g0398100 [Oryza sativa Japonica Group] >gi|113579023|dbj|BAF17386.1| Os05g0398100 [Oryza sativa Japonica Group]	sp|B9DHT4|ARIA_ARATH	ARM REPEAT PROTEIN INTERACTING WITH ABF2 OS=Arabidopsis thaliana GN=ARIA PE=1 SV=2	--	--	--	--	--	--	GO:0006810//transport	GO:0008320//protein transmembrane transporter activity;GO:0005488//binding	GO:0044464//cell part
100353	17.043	gi|225217066|gb|ACN85391.1|	acetyl-coenzyme A carboxylase [Suaeda salsa]	sp|Q42533|BCCP1_ARATH	Biotin carboxyl carrier protein of acetyl-CoA carboxylase 1, chloroplastic OS=Arabidopsis thaliana GN=BCCP1 PE=1 SV=2	all5057	COG0511	Biotin carboxyl carrier protein	K02160	pop:POPTR_665593	acetyl-CoA carboxylase biotin carboxyl carrier protein	GO:0006631//fatty acid metabolic process	GO:0016421//CoA carboxylase activity;GO:0019842//vitamin binding	GO:0043234//protein complex;GO:0009536//plastid
100354	90.4006	gi|8885567|dbj|BAA97497.1|	aspartyl aminopeptidase [Arabidopsis thaliana] >gi|15010566|gb|AAK73942.1| AT5g60160/f15l12_20 [Arabidopsis thaliana] >gi|22137040|gb|AAM91365.1| At5g60160/f15l12_20 [Arabidopsis thaliana]	sp|Q2HJH1|DNPEP_BOVIN	Aspartyl aminopeptidase OS=Bos taurus GN=DNPEP PE=2 SV=1	Cgl1463	COG1362	Aspartyl aminopeptidase	K01267	ath:AT5G60160	aspartyl aminopeptidase [EC:3.4.11.21]	GO:0019538//protein metabolic process;GO:0010038//response to metal ion	GO:0046914//transition metal ion binding;GO:0008238//exopeptidase activity	GO:0043231//intracellular membrane-bounded organelle;GO:0016020//membrane
100355	34.1733	gi|11141605|gb|AAG32022.1|AF277458_1	LEUNIG [Arabidopsis thaliana]	sp|Q9FUY2|LEUNG_ARATH	Transcriptional corepressor LEUNIG OS=Arabidopsis thaliana GN=LUG PE=1 SV=2	all0664	COG2319	FOG: WD40 repeat	--	--	--	GO:0006350//transcription;GO:0009791//post-embryonic development	GO:0046983//protein dimerization activity	GO:0043231//intracellular membrane-bounded organelle
100356	4.5419	gi|33301670|sp|Q9ZT29.1|SC5D_TOBAC	RecName: Full=Delta(7)-sterol-C5(6)-desaturase; AltName: Full=Delta(7)-sterol-C5-desaturase; AltName: Full=Delta-7-C-5 sterol desaturase >gi|4140398|gb|AAD04034.1| sterol-C5(6)-desaturase [Nicotiana tabacum]	sp|Q9ZT29|SC5D_TOBAC	Delta(7)-sterol-C5(6)-desaturase OS=Nicotiana tabacum PE=2 SV=1	--	--	--	K00227	ath:AT3G02580	lathosterol oxidase [EC:1.14.21.6]	GO:0006694//steroid biosynthetic process;GO:0006631//fatty acid metabolic process	GO:0046996;GO:0046914//transition metal ion binding;GO:0016717//oxidoreductase activity, acting on paired donors, with oxidation of a pair of donors resulting in the reduction of molecular oxygen to two molecules of water	GO:0031090//organelle membrane;GO:0043231//intracellular membrane-bounded organelle;GO:0031224//intrinsic to membrane
100357	1.7144	gi|33301670|sp|Q9ZT29.1|SC5D_TOBAC	RecName: Full=Delta(7)-sterol-C5(6)-desaturase; AltName: Full=Delta(7)-sterol-C5-desaturase; AltName: Full=Delta-7-C-5 sterol desaturase >gi|4140398|gb|AAD04034.1| sterol-C5(6)-desaturase [Nicotiana tabacum]	sp|Q9ZT29|SC5D_TOBAC	Delta(7)-sterol-C5(6)-desaturase OS=Nicotiana tabacum PE=2 SV=1	--	--	--	K00227	ath:AT3G02580	lathosterol oxidase [EC:1.14.21.6]	GO:0006694//steroid biosynthetic process;GO:0006631//fatty acid metabolic process	GO:0046996;GO:0046914//transition metal ion binding;GO:0016717//oxidoreductase activity, acting on paired donors, with oxidation of a pair of donors resulting in the reduction of molecular oxygen to two molecules of water	GO:0031090//organelle membrane;GO:0043231//intracellular membrane-bounded organelle;GO:0031224//intrinsic to membrane
100358	4.4307	gi|297722477|ref|NP_001173602.1|	Os03g0701550 [Oryza sativa Japonica Group] >gi|255674814|dbj|BAH92330.1| Os03g0701550 [Oryza sativa Japonica Group]	sp|Q92346|YDH1_SCHPO	Uncharacterized protein C6G9.01c OS=Schizosaccharomyces pombe (strain ATCC 38366 / 972) GN=SPAC6G9.01c PE=2 SV=2	--	--	--	--	--	--	-	-	-
100359	5.3218	gi|297722477|ref|NP_001173602.1|	Os03g0701550 [Oryza sativa Japonica Group] >gi|255674814|dbj|BAH92330.1| Os03g0701550 [Oryza sativa Japonica Group]	sp|Q92346|YDH1_SCHPO	Uncharacterized protein C6G9.01c OS=Schizosaccharomyces pombe (strain ATCC 38366 / 972) GN=SPAC6G9.01c PE=2 SV=2	--	--	--	--	--	--	-	-	-
10035	8.9315	gi|297816818|ref|XP_002876292.1|	map kinase phosphatase [Arabidopsis lyrata subsp. lyrata] >gi|297322130|gb|EFH52551.1| map kinase phosphatase [Arabidopsis lyrata subsp. lyrata]	--	--	--	--	--	--	--	--	-	-	-
100360	14.8634	gi|30682333|ref|NP_187886.2|	SDRB (SHORT-CHAIN DEHYDROGENASE-REDUCTASE B); binding / catalytic/ oxidoreductase [Arabidopsis thaliana] >gi|66774119|sp|Q9LTV6.1|DECR2_ARATH RecName: Full=Peroxisomal 2,4-dienoyl-CoA reductase >gi|11994422|dbj|BAB02424.1| oxidoreductase, short-chain dehydrogenase/reductase family-like protein [Arabidopsis thaliana]	sp|Q9LTV6|DECR2_ARATH	Peroxisomal 2,4-dienoyl-CoA reductase OS=Arabidopsis thaliana GN=At3g12800 PE=2 SV=1	DR0113	COG1028	Dehydrogenases with different specificities (related to short-chain alcohol dehydrogenases)	K13237	ath:AT3G12800	peroxisomal 2,4-dienoyl-CoA reductase [EC:1.3.1.34]	GO:0008152//metabolic process	GO:0016628//oxidoreductase activity, acting on the CH-CH group of donors, NAD or NADP as acceptor	GO:0016020//membrane;GO:0042579//microbody
100361	78.9076	--	--	--	--	--	--	--	--	--	--	-	-	-
100362	34.0079	gi|225459150|ref|XP_002285708.1|	PREDICTED: GEM-like 1 [Vitis vinifera]	sp|Q8S8F8|GEM_ARATH	GLABRA2 expression modulator OS=Arabidopsis thaliana GN=GEM PE=1 SV=1	--	--	--	--	--	--	GO:0034968;GO:0010481;GO:0048764;GO:0035315//hair cell differentiation	-	-
100363	3.8063	--	--	--	--	--	--	--	--	--	--	-	-	-
100364	1.9938	--	--	--	--	--	--	--	--	--	--	-	-	-
100365	27.8389	--	--	--	--	--	--	--	--	--	--	-	-	-
100366	13.7861	--	--	--	--	--	--	--	--	--	--	-	-	-
100367	75.5491	gi|77552183|gb|ABA94980.1|	expressed protein [Oryza sativa Japonica Group]	--	--	--	--	--	--	--	--	-	-	GO:0031410//cytoplasmic vesicle
100368	22.1389	gi|18416110|ref|NP_568219.1|	nuclear matrix protein-related [Arabidopsis thaliana] >gi|15983384|gb|AAL11560.1|AF424566_1 AT5g09860/MYH9_7 [Arabidopsis thaliana] >gi|16226756|gb|AAL16253.1|AF428323_1 AT5g09860/MYH9_7 [Arabidopsis thaliana]	--	--	--	--	--	K12878	vvi:100262610	THO complex subunit 1	-	-	GO:0043231//intracellular membrane-bounded organelle
100369	46.4011	gi|115473357|ref|NP_001060277.1|	Os07g0616600 [Oryza sativa Japonica Group] >gi|113611813|dbj|BAF22191.1| Os07g0616600 [Oryza sativa Japonica Group]	--	--	--	--	--	K02998	osa:4343909	small subunit ribosomal protein SAe	-	-	-
10036	1.5259	gi|297817644|ref|XP_002876705.1|	PWWP domain-containing protein [Arabidopsis lyrata subsp. lyrata] >gi|297322543|gb|EFH52964.1| PWWP domain-containing protein [Arabidopsis lyrata subsp. lyrata]	--	--	--	--	--	--	--	--	-	-	-
100370	13.9323	--	--	--	--	--	--	--	--	--	--	-	-	-
100371	50.3887	--	--	--	--	--	--	--	--	--	--	-	-	-
100372	58.5345	gi|115444457|ref|NP_001046008.1|	Os02g0167700 [Oryza sativa Japonica Group] >gi|113535539|dbj|BAF07922.1| Os02g0167700 [Oryza sativa Japonica Group]	sp|Q8L5Y6|CAND1_ARATH	Cullin-associated NEDD8-dissociated protein 1 OS=Arabidopsis thaliana GN=CAND1 PE=1 SV=1	--	--	--	--	--	--	GO:0009725//response to hormone stimulus;GO:0003002;GO:0003006//reproductive developmental process	GO:0005488//binding	GO:0016020//membrane;GO:0030312//external encapsulating structure
100373	4.4181	gi|211906508|gb|ACJ11747.1|	pyruvate decarboxylase [Gossypium hirsutum]	sp|Q9LF46|HACL_ARATH	2-hydroxyacyl-CoA lyase OS=Arabidopsis thaliana GN=HACL PE=2 SV=1	SPBC725.04	COG0028	Thiamine pyrophosphate-requiring enzymes [acetolactate synthase, pyruvate dehydrogenase (cytochrome), glyoxylate carboligase, phosphonopyruvate decarboxylase]	K12261	vvi:100232933	2-hydroxyacyl-CoA lyase 1 [EC:4.1.-.-]	-	GO:0046872//metal ion binding;GO:0016831//carboxy-lyase activity;GO:0019842//vitamin binding	-
100374	28.4116	gi|116310701|emb|CAH67499.1|	OSIGBa0134H18.1 [Oryza sativa Indica Group] >gi|116310830|emb|CAH67618.1| OSIGBa0106P14.8 [Oryza sativa Indica Group]	sp|Q56W64|ASPG3_ARATH	Probable isoaspartyl peptidase/L-asparaginase 3 OS=Arabidopsis thaliana GN=At5g61540 PE=2 SV=1	--	--	--	K01444	zma:100280081	N4-(beta-N-acetylglucosaminyl)-L-asparaginase [EC:3.5.1.26]	GO:0009057//macromolecule catabolic process	GO:0004067//asparaginase activity	GO:0044464//cell part
100375	4.9527	gi|116310701|emb|CAH67499.1|	OSIGBa0134H18.1 [Oryza sativa Indica Group] >gi|116310830|emb|CAH67618.1| OSIGBa0106P14.8 [Oryza sativa Indica Group]	sp|Q56W64|ASPG3_ARATH	Probable isoaspartyl peptidase/L-asparaginase 3 OS=Arabidopsis thaliana GN=At5g61540 PE=2 SV=1	--	--	--	K01444	zma:100280081	N4-(beta-N-acetylglucosaminyl)-L-asparaginase [EC:3.5.1.26]	GO:0009057//macromolecule catabolic process	GO:0016787//hydrolase activity	GO:0044464//cell part
100376	58.2465	gi|115474313|ref|NP_001060753.1|	Os08g0100500 [Oryza sativa Japonica Group] >gi|113622722|dbj|BAF22667.1| Os08g0100500 [Oryza sativa Japonica Group]	sp|P41479|Y091_NPVAC	Uncharacterized 24.1 kDa protein in LEF4-P33 intergenic region OS=Autographa californica nuclear polyhedrosis virus PE=4 SV=1	PA0074_1	COG0515	Serine/threonine protein kinase	--	--	--	-	-	-
100377	9.2297	--	--	--	--	--	--	--	--	--	--	-	-	-
100378	23.6986	gi|32400804|gb|AAP80634.1|AF475112_1	geranylgeranylated protein ATGP1 [Triticum aestivum]	sp|Q9ZRD6|YKT61_ARATH	VAMP-like protein YKT61 OS=Arabidopsis thaliana GN=YKT61 PE=2 SV=1	--	--	--	K08516	sbi:SORBI_03g046850	synaptobrevin homolog YKT6	GO:0006810//transport;GO:0009987//cellular process	-	GO:0031224//intrinsic to membrane;GO:0043229//intracellular organelle
100379	54.3812	gi|267821869|gb|ACY79504.1|	arogenate dehydratase 3 [Petunia x hybrida]	sp|Q9SGD6|AROD6_ARATH	Arogenate dehydratase/prephenate dehydratase 6, chloroplastic OS=Arabidopsis thaliana GN=ADT6 PE=1 SV=1	aq_951_2	COG0077	Prephenate dehydratase	--	--	--	GO:0006558//L-phenylalanine metabolic process	GO:0016836//hydro-lyase activity	GO:0009536//plastid
10037	1.1931	--	--	--	--	--	--	--	--	--	--	-	-	-
100380	27.5312	--	--	--	--	--	--	--	--	--	--	-	-	-
100381	5.1041	gi|222423651|dbj|BAH19793.1|	AT5G58005 [Arabidopsis thaliana]	--	--	--	--	--	--	--	--	-	GO:0015002//heme-copper terminal oxidase activity	GO:0043231//intracellular membrane-bounded organelle
100382	1.5682	gi|225455092|ref|XP_002267865.1|	PREDICTED: similar to GLT1 (NADH-dependent glutamate synthase 1 gene) [Vitis vinifera]	sp|Q03460|GLSN_MEDSA	Glutamate synthase [NADH], amyloplastic OS=Medicago sativa PE=1 SV=1	sll1502_1	COG0067	Glutamate synthase domain 1	K00264	vvi:100246868	glutamate synthase (NADPH/NADH) [EC:1.4.1.13 1.4.1.14]	GO:0040007//growth;GO:0006536//glutamate metabolic process	GO:0045181//glutamate synthase activity, NADH or NADPH as acceptor;GO:0030554//adenyl nucleotide binding;GO:0051536//iron-sulfur cluster binding;GO:0046914//transition metal ion binding	GO:0009536//plastid
100383	25.1392	gi|195626314|gb|ACG34987.1|	tetratricopeptide repeat protein 1 [Zea mays]	--	--	--	--	--	--	--	--	GO:0050896//response to stimulus	-	GO:0043231//intracellular membrane-bounded organelle
100384	33.4673	gi|7525086|ref|NP_051110.1|	photosystem I subunit VII [Arabidopsis thaliana] >gi|11466016|ref|NP_054558.1| photosystem I subunit VII [Nicotiana tabacum] >gi|13518393|ref|NP_084752.1| photosystem I subunit VII [Oenothera elata subsp. hookeri] >gi|13518488|ref|NP_084846.1| photosystem I subunit VII [Lotus japonicus] >gi|28261770|ref|NP_783283.1| photosystem I subunit VII [Atropa belladonna] >gi|32480896|ref|NP_862806.1| photo…	sp|Q0ZIW7|PSAC_VITVI	Photosystem I iron-sulfur center OS=Vitis vinifera GN=psaC PE=3 SV=1	asr3463	COG1145	Ferredoxin	K02691	vvi:4025040	photosystem I subunit VII	GO:0051234//establishment of localization;GO:0009767//photosynthetic electron transport chain	GO:0043169//cation binding;GO:0051536//iron-sulfur cluster binding;GO:0003824//catalytic activity	GO:0009521;GO:0009534//chloroplast thylakoid
100385	13.6243	gi|38260653|gb|AAR15469.1|	protein kinase [Capsella rubella]	sp|A1T7H8|IF2_MYCVP	Translation initiation factor IF-2 OS=Mycobacterium vanbaalenii (strain DSM 7251 / PYR-1) GN=infB PE=3 SV=1	Cgl1939	COG0532	Translation initiation factor 2 (IF-2; GTPase)	--	--	--	-	GO:0016301//kinase activity	-
100386	0.1394	gi|9294640|dbj|BAB02979.1|	glycolate oxidase [Arabidopsis thaliana]	sp|Q24JJ8|GLO3_ARATH	Peroxisomal (S)-2-hydroxy-acid oxidase GLO3 OS=Arabidopsis thaliana GN=GLO3 PE=2 SV=1	all0170	COG1304	L-lactate dehydrogenase (FMN-dependent) and related alpha-hydroxy acid dehydrogenases	--	--	--	GO:0008152//metabolic process	GO:0003973//(S)-2-hydroxy-acid oxidase activity;GO:0000166//nucleotide binding	GO:0042579//microbody
100387	0.7079	gi|90093298|gb|ABD85162.1|	At3g14150 [Arabidopsis thaliana]	sp|Q24JJ8|GLO3_ARATH	Peroxisomal (S)-2-hydroxy-acid oxidase GLO3 OS=Arabidopsis thaliana GN=GLO3 PE=2 SV=1	all0170	COG1304	L-lactate dehydrogenase (FMN-dependent) and related alpha-hydroxy acid dehydrogenases	--	--	--	GO:0008152//metabolic process	GO:0003973//(S)-2-hydroxy-acid oxidase activity;GO:0000166//nucleotide binding	GO:0042579//microbody
100388	0.1016	gi|9294640|dbj|BAB02979.1|	glycolate oxidase [Arabidopsis thaliana]	sp|Q24JJ8|GLO3_ARATH	Peroxisomal (S)-2-hydroxy-acid oxidase GLO3 OS=Arabidopsis thaliana GN=GLO3 PE=2 SV=1	all0170	COG1304	L-lactate dehydrogenase (FMN-dependent) and related alpha-hydroxy acid dehydrogenases	--	--	--	GO:0008152//metabolic process	GO:0003973//(S)-2-hydroxy-acid oxidase activity;GO:0000166//nucleotide binding	GO:0042579//microbody
100389	1.081	gi|90093298|gb|ABD85162.1|	At3g14150 [Arabidopsis thaliana]	sp|Q24JJ8|GLO3_ARATH	Peroxisomal (S)-2-hydroxy-acid oxidase GLO3 OS=Arabidopsis thaliana GN=GLO3 PE=2 SV=1	all0170	COG1304	L-lactate dehydrogenase (FMN-dependent) and related alpha-hydroxy acid dehydrogenases	--	--	--	GO:0008152//metabolic process	GO:0003973//(S)-2-hydroxy-acid oxidase activity;GO:0000166//nucleotide binding	GO:0042579//microbody
10038	36.272	gi|297611090|ref|NP_001065572.2|	Os11g0113200 [Oryza sativa Japonica Group] >gi|255679716|dbj|BAF27417.2| Os11g0113200 [Oryza sativa Japonica Group]	sp|Q5A2K0|NST1_CANAL	Stress response protein NST1 OS=Candida albicans GN=NST1 PE=3 SV=1	--	--	--	K12811	vvi:100262258	ATP-dependent RNA helicase DDX46/PRP5 [EC:3.6.4.13]	-	-	-
100390	8.4479	gi|224134094|ref|XP_002327754.1|	calcium dependent protein kinase 18 [Populus trichocarpa] >gi|222836839|gb|EEE75232.1| calcium dependent protein kinase 18 [Populus trichocarpa]	sp|Q7XJR9|CDPKG_ARATH	Calcium-dependent protein kinase 16 OS=Arabidopsis thaliana GN=CPK16 PE=1 SV=1	SPAC14C4.03	COG0515	Serine/threonine protein kinase	K00908	osa:4343002	Ca2+/calmodulin-dependent protein kinase [EC:2.7.11.17]	-	-	-
100391	10.7082	gi|241994912|gb|ACS74732.1|	calcium-dependent protein kinase [Solanum lycopersicum]	sp|Q7XJR9|CDPKG_ARATH	Calcium-dependent protein kinase 16 OS=Arabidopsis thaliana GN=CPK16 PE=1 SV=1	SPAC14C4.03	COG0515	Serine/threonine protein kinase	K00908	osa:4343002	Ca2+/calmodulin-dependent protein kinase [EC:2.7.11.17]	-	-	-
100392	5.0673	gi|90403943|gb|ABD93865.1|	RNA polymerase beta chain [Piper betle]	--	--	--	--	--	--	--	--	-	-	-
100393	75.7085	gi|126217798|gb|ABN81352.1|	auxin influx transport protein [Casuarina glauca]	sp|Q9FEL6|LAX3_MEDTR	Auxin transporter-like protein 3 OS=Medicago truncatula GN=LAX3 PE=2 SV=1	--	--	--	K13946	vvi:100243769	auxin influx carrier (AUX1 LAX family)	GO:0060918;GO:0010102//lateral root morphogenesis;GO:0009755//hormone-mediated signaling pathway;GO:0015837//amine transport	GO:0005275//amine transmembrane transporter activity;GO:0080161;GO:0015291//secondary active transmembrane transporter activity	GO:0031224//intrinsic to membrane
100394	52.1685	gi|186512035|ref|NP_001119010.1|	EDR2; lipid binding [Arabidopsis thaliana]	--	--	--	--	--	--	--	--	-	GO:0005488//binding	GO:0016020//membrane;GO:0043231//intracellular membrane-bounded organelle
100395	11.2966	gi|115445365|ref|NP_001046462.1|	Os02g0255200 [Oryza sativa Japonica Group] >gi|113535993|dbj|BAF08376.1| Os02g0255200 [Oryza sativa Japonica Group]	sp|Q9M0E0|R15A5_ARATH	40S ribosomal protein S15a-5 OS=Arabidopsis thaliana GN=RPS15AE PE=2 SV=1	--	--	--	K02957	ath:AT2G19720	small subunit ribosomal protein S15Ae	GO:0010467//gene expression	GO:0005198//structural molecule activity	GO:0043231//intracellular membrane-bounded organelle;GO:0015935//small ribosomal subunit
100396	0.8963	gi|15224834|ref|NP_179562.1|	rps15ab (ribosomal protein S15A B); structural constituent of ribosome [Arabidopsis thaliana] >gi|75279062|sp|O82205.1|R15A2_ARATH RecName: Full=40S ribosomal protein S15a-2 >gi|3687245|gb|AAC62143.1| 40S ribosomal protein S15A [Arabidopsis thaliana] >gi|48310079|gb|AAT41749.1| At2g19720 [Arabidopsis thaliana] >gi|50198839|gb|AAT70450.1| At2g19720 [Arabidopsis thaliana]	sp|O82205|R15A2_ARATH	40S ribosomal protein S15a-2 OS=Arabidopsis thaliana GN=RPS15AB PE=2 SV=1	SPAC5D6.01	COG0096	Ribosomal protein S8	K02957	ath:AT2G19720	small subunit ribosomal protein S15Ae	GO:0010467//gene expression	GO:0005198//structural molecule activity	GO:0043231//intracellular membrane-bounded organelle;GO:0015935//small ribosomal subunit
100397	2.9494	gi|15224834|ref|NP_179562.1|	rps15ab (ribosomal protein S15A B); structural constituent of ribosome [Arabidopsis thaliana] >gi|75279062|sp|O82205.1|R15A2_ARATH RecName: Full=40S ribosomal protein S15a-2 >gi|3687245|gb|AAC62143.1| 40S ribosomal protein S15A [Arabidopsis thaliana] >gi|48310079|gb|AAT41749.1| At2g19720 [Arabidopsis thaliana] >gi|50198839|gb|AAT70450.1| At2g19720 [Arabidopsis thaliana]	sp|O82205|R15A2_ARATH	40S ribosomal protein S15a-2 OS=Arabidopsis thaliana GN=RPS15AB PE=2 SV=1	YLR367w	COG0096	Ribosomal protein S8	K02957	ath:AT2G19720	small subunit ribosomal protein S15Ae	GO:0010467//gene expression	GO:0005198//structural molecule activity	GO:0043231//intracellular membrane-bounded organelle;GO:0015935//small ribosomal subunit
100398	1.4823	--	--	--	--	--	--	--	--	--	--	-	-	-
100399	9.244	--	--	--	--	--	--	--	--	--	--	-	-	-
10039	8.0299	gi|225461945|ref|XP_002268896.1|	PREDICTED: similar to E3 ubiquitin-protein ligase UPL1 [Vitis vinifera]	sp|Q8GY23|UPL1_ARATH	E3 ubiquitin-protein ligase UPL1 OS=Arabidopsis thaliana GN=UPL1 PE=1 SV=3	SPAC19D5.04	COG5021	Ubiquitin-protein ligase	K10592	rcu:RCOM_0482820	E3 ubiquitin-protein ligase HUWE1 [EC:6.3.2.19]	-	-	-
1003	11.0767	gi|297605297|ref|NP_001056977.2|	Os06g0181200 [Oryza sativa Japonica Group] >gi|255676780|dbj|BAF18891.2| Os06g0181200 [Oryza sativa Japonica Group]	sp|A7J1T0|M313B_XENLA	Mitogen-activated protein kinase kinase kinase 13-B OS=Xenopus laevis GN=map3k13-b PE=2 SV=1	--	--	--	--	--	--	GO:0006464//protein modification process	GO:0004713//protein tyrosine kinase activity;GO:0032559//adenyl ribonucleotide binding	-
100400	23.3396	--	--	--	--	--	--	--	--	--	--	-	-	-
100401	25.9763	gi|226494656|ref|NP_001149175.1|	LOC100282797 [Zea mays] >gi|195625262|gb|ACG34461.1| protein binding protein [Zea mays]	sp|Q8LE94|RING3_ARATH	E3 ubiquitin-protein ligase At3g02290 OS=Arabidopsis thaliana GN=At3g02290 PE=2 SV=1	--	--	--	K11982	zma:100383341	E3 ubiquitin-protein ligase RNF115/126 [EC:6.3.2.19]	GO:0022613	GO:0046914//transition metal ion binding	GO:0030529//ribonucleoprotein complex
100402	2.5345	gi|224065535|ref|XP_002301845.1|	predicted protein [Populus trichocarpa] >gi|222843571|gb|EEE81118.1| predicted protein [Populus trichocarpa]	--	--	--	--	--	--	--	--	-	-	-
100403	66.5172	--	--	--	--	--	--	--	--	--	--	-	-	-
100404	40.1698	gi|224061031|ref|XP_002300324.1|	global transcription factor group [Populus trichocarpa] >gi|222847582|gb|EEE85129.1| global transcription factor group [Populus trichocarpa]	sp|Q93YS6|GTE9_ARATH	Transcription factor GTE9 OS=Arabidopsis thaliana GN=GTE9 PE=1 SV=1	--	--	--	--	--	--	-	-	-
100405	0.3237	gi|115436980|ref|NP_001043182.1|	Os01g0513400 [Oryza sativa Japonica Group] >gi|113532713|dbj|BAF05096.1| Os01g0513400 [Oryza sativa Japonica Group]	--	--	--	--	--	--	--	--	-	-	-
100406	9.3993	gi|297606963|ref|NP_001059285.2|	Os07g0246600 [Oryza sativa Japonica Group] >gi|255677634|dbj|BAF21199.2| Os07g0246600 [Oryza sativa Japonica Group]	--	--	--	--	--	--	--	--	-	-	GO:0043231//intracellular membrane-bounded organelle
100407	32.202	gi|10086489|gb|AAG12549.1|AC007797_9	Unknown Protein [Arabidopsis thaliana]	sp|Q0WSY2|FPP4_ARATH	Filament-like plant protein 4 OS=Arabidopsis thaliana GN=FPP4 PE=2 SV=1	--	--	--	--	--	--	-	-	GO:0016020//membrane
100408	2.3516	gi|255550201|ref|XP_002516151.1|	conserved hypothetical protein [Ricinus communis] >gi|223544637|gb|EEF46153.1| conserved hypothetical protein [Ricinus communis]	--	--	--	--	--	--	--	--	-	-	-
100409	11.3147	gi|255550201|ref|XP_002516151.1|	conserved hypothetical protein [Ricinus communis] >gi|223544637|gb|EEF46153.1| conserved hypothetical protein [Ricinus communis]	--	--	--	--	--	--	--	--	-	-	-
10040	5.4376	gi|12311684|emb|CAC24477.1|	GTP binding protein [Cichorium intybus x Cichorium endivia]	sp|P29687|RAB5_TOBAC	Ras-related protein Rab5 OS=Nicotiana tabacum GN=RAB5 PE=2 SV=1	YER031c	COG1100	GTPase SAR1 and related small G proteins	K07976	ath:AT5G45130	Rab family, other	-	-	-
100410	62.269	gi|309385617|gb|ADO66676.1|	X intrinsic protein [Nicotiana sylvestris]	sp|O77750|AQP4_BOVIN	Aquaporin-4 OS=Bos taurus GN=AQP4 PE=2 SV=3	--	--	--	K09873	osa:4324303	aquaporin TIP	GO:0051234//establishment of localization	-	GO:0031224//intrinsic to membrane
100411	36.0243	gi|5903085|gb|AAD55643.1|AC008017_16	Putative GTP-binding protein [Arabidopsis thaliana]	sp|Q9SSN0|RD3H1_ARATH	Protein ROOT HAIR DEFECTIVE 3 homolog 1 OS=Arabidopsis thaliana GN=At1g72960 PE=2 SV=2	--	--	--	--	--	--	GO:0007010//cytoskeleton organization;GO:0009913//epidermal cell differentiation;GO:0048193//Golgi vesicle transport;GO:0009826//unidimensional cell growth;GO:0042546//cell wall biogenesis	GO:0032561//guanyl ribonucleotide binding;GO:0003824//catalytic activity	GO:0031224//intrinsic to membrane;GO:0043231//intracellular membrane-bounded organelle
100412	13.676	gi|59709749|gb|AAP72282.2|	calcium-dependent calmodulin-independent protein kinase isoform 2 [Cicer arietinum]	sp|Q38873|CDPK7_ARATH	Calcium-dependent protein kinase 7 OS=Arabidopsis thaliana GN=CPK7 PE=1 SV=1	Cgl2127_1	COG0515	Serine/threonine protein kinase	K13412	sbi:SORBI_02g036730	calcium-dependent protein kinase [EC:2.7.11.1]	GO:0006970//response to osmotic stress;GO:0009755//hormone-mediated signaling pathway;GO:0006464//protein modification process	GO:0046872//metal ion binding;GO:0004697//protein kinase C activity;GO:0032559//adenyl ribonucleotide binding	GO:0043231//intracellular membrane-bounded organelle;GO:0016020//membrane
100413	25.4278	gi|2665890|gb|AAB88537.1|	calcium-dependent protein kinase [Fragaria x ananassa]	sp|Q6NLQ6|CDPKW_ARATH	Calcium-dependent protein kinase 32 OS=Arabidopsis thaliana GN=CPK32 PE=1 SV=1	SPAC14C4.03	COG0515	Serine/threonine protein kinase	K13412	vvi:100258857	calcium-dependent protein kinase [EC:2.7.11.1]	GO:0006464//protein modification process	GO:0046872//metal ion binding;GO:0004674//protein serine/threonine kinase activity;GO:0032559//adenyl ribonucleotide binding	-
100414	29.1064	gi|21537290|gb|AAM61631.1|	aspartyl aminopeptidase-like protein [Arabidopsis thaliana]	sp|Q2UPZ7|DNPEP_ASPOR	Aspartyl aminopeptidase OS=Aspergillus oryzae (strain ATCC 42149 / RIB 40) GN=dapA PE=1 SV=1	SPAC4F10.02	COG1362	Aspartyl aminopeptidase	K01267	ath:AT5G60160	aspartyl aminopeptidase [EC:3.4.11.21]	GO:0019538//protein metabolic process;GO:0010038//response to metal ion	GO:0046914//transition metal ion binding;GO:0008238//exopeptidase activity	GO:0043231//intracellular membrane-bounded organelle;GO:0044444//cytoplasmic part;GO:0016020//membrane
100415	1.8809	--	--	--	--	--	--	--	--	--	--	-	-	-
100416	3.5081	gi|122064607|sp|Q27GI3.2|NAT6_ARATH	RecName: Full=Nucleobase-ascorbate transporter 6; Short=AtNAT6 >gi|10177467|dbj|BAB10858.1| permease 1 [Arabidopsis thaliana]	sp|Q27GI3|NAT6_ARATH	Nucleobase-ascorbate transporter 6 OS=Arabidopsis thaliana GN=NAT6 PE=2 SV=2	--	--	--	--	--	--	GO:0006810//transport	GO:0005215//transporter activity	GO:0030312//external encapsulating structure;GO:0043231//intracellular membrane-bounded organelle
100417	14.611	gi|186494184|ref|NP_177125.3|	CUL3B (CULLIN 3B); protein binding / ubiquitin-protein ligase [Arabidopsis thaliana] >gi|75169732|sp|Q9C9L0.1|CUL3B_ARATH RecName: Full=Cullin-3B; Short=AtCUL3b	sp|Q9C9L0|CUL3B_ARATH	Cullin-3B OS=Arabidopsis thaliana GN=CUL3B PE=1 SV=1	--	--	--	K03869	vvi:100254227	cullin 3	GO:0035556;GO:0019941//modification-dependent protein catabolic process;GO:0003006//reproductive developmental process	GO:0019899//enzyme binding;GO:0032561//guanyl ribonucleotide binding	GO:0031461//cullin-RING ubiquitin ligase complex
100418	7.4339	gi|186494184|ref|NP_177125.3|	CUL3B (CULLIN 3B); protein binding / ubiquitin-protein ligase [Arabidopsis thaliana] >gi|75169732|sp|Q9C9L0.1|CUL3B_ARATH RecName: Full=Cullin-3B; Short=AtCUL3b	sp|Q9C9L0|CUL3B_ARATH	Cullin-3B OS=Arabidopsis thaliana GN=CUL3B PE=1 SV=1	--	--	--	K03869	vvi:100254227	cullin 3	GO:0035556;GO:0019941//modification-dependent protein catabolic process;GO:0003006//reproductive developmental process	GO:0019899//enzyme binding;GO:0032561//guanyl ribonucleotide binding	GO:0031461//cullin-RING ubiquitin ligase complex
100419	32.5125	gi|115457714|ref|NP_001052457.1|	Os04g0320100 [Oryza sativa Japonica Group] >gi|113564028|dbj|BAF14371.1| Os04g0320100 [Oryza sativa Japonica Group]	sp|P46015|Y1601_NOSS1	Uncharacterized protein all1601 OS=Nostoc sp. (strain PCC 7120 / UTEX 2576) GN=all1601 PE=4 SV=2	all1601	COG1035	Coenzyme F420-reducing hydrogenase, beta subunit	K00441	rcu:RCOM_1023920	coenzyme F420 hydrogenase beta subunit [EC:1.12.98.1]	GO:0008152//metabolic process	GO:0046995	GO:0009536//plastid
10041	25.8287	gi|302398639|gb|ADL36614.1|	BZIP domain class transcription factor [Malus x domestica]	sp|Q9S9Q9|Y1044_ARATH	BTB/POZ domain-containing protein At1g30440 OS=Arabidopsis thaliana GN=At1g30440 PE=1 SV=2	--	--	--	--	--	--	-	-	-
100420	14.9268	gi|15912313|gb|AAL08290.1|	AT5g24690/MXC17_8 [Arabidopsis thaliana]	--	--	--	--	--	--	--	--	-	-	GO:0009528//plastid inner membrane
100421	7.5263	gi|109946449|gb|ABG48403.1|	At4g25770 [Arabidopsis thaliana]	--	--	--	--	--	--	--	--	-	-	-
100422	37.4015	gi|75305860|sp|Q93XX4.1|C2D61_ARATH	RecName: Full=C2 domain-containing protein At1g53590; AltName: Full=N-terminal-TM-C2 domain type 6 protein 1; Short=NTMC2TYPE6.1	sp|Q93XX4|C2D61_ARATH	C2 domain-containing protein At1g53590 OS=Arabidopsis thaliana GN=NTMC2T6.1 PE=1 SV=2	YML072c	COG5038	Ca2+-dependent lipid-binding protein, contains C2 domain	--	--	--	-	-	GO:0016020//membrane;GO:0031410//cytoplasmic vesicle
100423	28.7455	gi|195612410|gb|ACG28035.1|	RNA-binding protein-like [Zea mays]	--	--	--	--	--	--	--	--	-	GO:0005488//binding	GO:0043231//intracellular membrane-bounded organelle
100424	50.1046	gi|115345808|gb|ABI95363.1|	mitogen-activated protein kinase 20 [Arachis diogoi]	sp|Q5SN53|MPK8_ORYSJ	Mitogen-activated protein kinase 8 OS=Oryza sativa subsp. japonica GN=MPK8 PE=2 SV=2	YBL016w	COG0515	Serine/threonine protein kinase	K00924	ath:AT2G01450	[EC:2.7.1.-]	GO:0006464//protein modification process	GO:0004702//receptor signaling protein serine/threonine kinase activity;GO:0032559//adenyl ribonucleotide binding	-
100425	48.2196	gi|18379062|ref|NP_563677.1|	GCN5-related N-acetyltransferase (GNAT) family protein [Arabidopsis thaliana]	sp|Q8SSN5|NAA20_DICDI	N-alpha-acetyltransferase 20, NatB catalytic subunit OS=Dictyostelium discoideum GN=nat5 PE=3 SV=2	--	--	--	K00670	ath:AT1G03150	peptide alpha-N-acetyltransferase [EC:2.3.1.88]	-	GO:0034212//peptide N-acetyltransferase activity	-
100426	3.1881	gi|18379062|ref|NP_563677.1|	GCN5-related N-acetyltransferase (GNAT) family protein [Arabidopsis thaliana]	sp|Q8SSN5|NAA20_DICDI	N-alpha-acetyltransferase 20, NatB catalytic subunit OS=Dictyostelium discoideum GN=nat5 PE=3 SV=2	--	--	--	K00670	ath:AT1G03150	peptide alpha-N-acetyltransferase [EC:2.3.1.88]	-	GO:0034212//peptide N-acetyltransferase activity	-
100427	65.176	gi|1173624|gb|AAB37231.1|	cytochrome P-450 [Phalaenopsis sp. SM9108]	sp|O48927|C78A3_SOYBN	Cytochrome P450 78A3 OS=Glycine max GN=CYP78A3 PE=2 SV=1	--	--	--	K00517	osa:4333118	[EC:1.14.-.-]	GO:0008152//metabolic process	GO:0005506//iron ion binding;GO:0004497//monooxygenase activity	-
100428	30.3916	--	--	--	--	--	--	--	--	--	--	-	-	-
100429	4.0005	--	--	--	--	--	--	--	--	--	--	-	-	-
10042	1.8099	gi|115447787|ref|NP_001047673.1|	Os02g0666300 [Oryza sativa Japonica Group] >gi|113537204|dbj|BAF09587.1| Os02g0666300 [Oryza sativa Japonica Group]	--	--	--	--	--	--	--	--	-	-	-
100430	5.546	--	--	--	--	--	--	--	--	--	--	-	-	-
100431	5.7476	gi|157887817|emb|CAJ86395.1|	H0114G12.8 [Oryza sativa Indica Group]	sp|Q94AD8|FBW3_ARATH	F-box/WD-40 repeat-containing protein At5g21040 OS=Arabidopsis thaliana GN=At5g21040 PE=2 SV=1	--	--	--	--	--	--	GO:0009267//cellular response to starvation	-	GO:0031461//cullin-RING ubiquitin ligase complex;GO:0043231//intracellular membrane-bounded organelle
100432	15.9281	--	--	--	--	--	--	--	--	--	--	-	-	-
100433	47.7985	--	--	--	--	--	--	--	--	--	--	-	-	-
100434	2.6126	gi|37202104|gb|AAQ89667.1|	At5g25170 [Arabidopsis thaliana]	sp|Q93VG8|U326_ARATH	UPF0326 protein At4g17486 OS=Arabidopsis thaliana GN=At4g17486 PE=2 SV=1	--	--	--	--	--	--	-	-	GO:0043231//intracellular membrane-bounded organelle;GO:0016020//membrane
100435	0.9872	--	--	--	--	--	--	--	--	--	--	-	-	-
100436	53.0879	gi|211906500|gb|ACJ11743.1|	pyruvate dehydrogenase alpha subunit [Gossypium hirsutum]	sp|P52901|ODPA1_ARATH	Pyruvate dehydrogenase E1 component subunit alpha-1, mitochondrial OS=Arabidopsis thaliana GN=At1g59900 PE=1 SV=2	--	--	--	K00161	rcu:RCOM_0699730	pyruvate dehydrogenase E1 component subunit alpha [EC:1.2.4.1]	GO:0006007//glucose catabolic process	GO:0004738//pyruvate dehydrogenase activity	GO:0031980//mitochondrial lumen
100437	59.9219	gi|115448961|ref|NP_001048260.1|	Os02g0771700 [Oryza sativa Japonica Group] >gi|113537791|dbj|BAF10174.1| Os02g0771700 [Oryza sativa Japonica Group]	sp|Q8L868|E1311_ARATH	Glucan endo-1,3-beta-glucosidase 11 OS=Arabidopsis thaliana GN=At1g32860 PE=1 SV=1	SPBC28F2.12	COG0086	DNA-directed RNA polymerase, beta' subunit/160 kD subunit	--	--	--	GO:0044238//primary metabolic process	GO:0004553//hydrolase activity, hydrolyzing O-glycosyl compounds	GO:0031410//cytoplasmic vesicle
100438	16.957	gi|61611729|gb|AAX47182.1|	FVE [Pisum sativum]	sp|O22607|MSI4_ARATH	WD-40 repeat-containing protein MSI4 OS=Arabidopsis thaliana GN=MSI4 PE=1 SV=3	--	--	--	K10752	rcu:RCOM_1046940	histone-binding protein RBBP4	GO:0009887//organ morphogenesis;GO:0009791//post-embryonic development;GO:0000904//cell morphogenesis involved in differentiation	GO:0043169//cation binding;GO:0004468//lysine N-acetyltransferase activity	GO:0031981//nuclear lumen;GO:0031461//cullin-RING ubiquitin ligase complex
100439	7.59	gi|297736213|emb|CBI24851.3|	unnamed protein product [Vitis vinifera]	--	--	--	--	--	K03255	pop:POPTR_843324	translation initiation factor eIF-3 subunit P135	-	-	-
10043	3.8342	gi|15241735|ref|NP_198755.1|	leucine-rich repeat family protein / protein kinase family protein [Arabidopsis thaliana]	sp|C0LGT6|EFR_ARATH	LRR receptor-like serine/threonine-protein kinase EFR OS=Arabidopsis thaliana GN=EFR PE=1 SV=1	--	--	--	K13428	ath:AT5G20480	LRR receptor-like serine/threonine-protein kinase EFR [EC:2.7.11.1]	-	-	-
100440	37.6515	gi|37936234|emb|CAD29576.1|	sorting nexin 1 [Brassica oleracea]	--	--	--	--	--	--	--	--	GO:0007041//lysosomal transport;GO:0006892//post-Golgi vesicle-mediated transport;GO:0048878//chemical homeostasis;GO:0006605//protein targeting;GO:0048513//organ development;GO:0009630//gravitropism	GO:0005543//phospholipid binding	GO:0005770//late endosome;GO:0012505//endomembrane system;GO:0042598//vesicular fraction
100441	14.8613	gi|115468678|ref|NP_001057938.1|	Os06g0581300 [Oryza sativa Japonica Group] >gi|113595978|dbj|BAF19852.1| Os06g0581300 [Oryza sativa Japonica Group]	--	--	--	--	--	--	--	--	-	-	GO:0031410//cytoplasmic vesicle;GO:0043231//intracellular membrane-bounded organelle
100442	8.8532	gi|115468678|ref|NP_001057938.1|	Os06g0581300 [Oryza sativa Japonica Group] >gi|113595978|dbj|BAF19852.1| Os06g0581300 [Oryza sativa Japonica Group]	--	--	--	--	--	--	--	--	-	-	GO:0031410//cytoplasmic vesicle;GO:0043231//intracellular membrane-bounded organelle
100443	2.5881	gi|3860249|gb|AAC73017.1|	expressed protein [Arabidopsis thaliana]	--	--	--	--	--	--	--	--	-	-	-
100444	15.0731	gi|3860249|gb|AAC73017.1|	expressed protein [Arabidopsis thaliana]	--	--	--	--	--	--	--	--	-	-	-
100445	55.2885	gi|3860249|gb|AAC73017.1|	expressed protein [Arabidopsis thaliana]	--	--	--	--	--	--	--	--	-	-	-
100446	2.8524	--	--	--	--	--	--	--	--	--	--	-	-	-
100447	13.2375	--	--	--	--	--	--	--	--	--	--	-	-	-
100448	19.852	gi|15451206|gb|AAK96874.1|	Unknown protein [Arabidopsis thaliana] >gi|23197698|gb|AAN15376.1| Unknown protein [Arabidopsis thaliana]	--	--	--	--	--	--	--	--	-	-	GO:0031224//intrinsic to membrane
100449	9.9127	gi|42567717|ref|NP_196344.2|	ankyrin repeat family protein [Arabidopsis thaliana] >gi|122239678|sp|Q4FE45.1|XB33_ARATH RecName: Full=E3 ubiquitin-protein ligase XBAT33; AltName: Full=Ankyrin repeat domain and RING finger-containing protein XBAT33; AltName: Full=Protein XB3 homolog 3 >gi|70905089|gb|AAZ14070.1| At5g07270 [Arabidopsis thaliana] >gi|117168057|gb|ABK32111.1| At5g07270 [Arabidopsis thaliana]	sp|Q4FE45|XB33_ARATH	E3 ubiquitin-protein ligase XBAT33 OS=Arabidopsis thaliana GN=XBAT33 PE=2 SV=1	all2748	COG0666	FOG: Ankyrin repeat	K06694	vvi:100257739	26S proteasome non-ATPase regulatory subunit 10	GO:0032446//protein modification by small protein conjugation	GO:0046914//transition metal ion binding;GO:0016787//hydrolase activity	GO:0043231//intracellular membrane-bounded organelle
10044	2.5635	--	--	--	--	--	--	--	--	--	--	-	-	-
100450	2.1582	--	--	--	--	--	--	--	--	--	--	-	-	-
100451	49.5601	gi|126257055|gb|ABO09875.1|	monofunctional aspartate kinase 1 [Zea mays]	sp|O23653|AK2_ARATH	Aspartokinase 2, chloroplastic OS=Arabidopsis thaliana GN=AK2 PE=1 SV=2	--	--	--	K00928	sbi:SORBI_01g001140	aspartate kinase [EC:2.7.2.4]	GO:0006520//cellular amino acid metabolic process	GO:0031406//carboxylic acid binding;GO:0016774//phosphotransferase activity, carboxyl group as acceptor	-
100452	20.0286	gi|51536572|gb|AAU05524.1|	At3g26990 [Arabidopsis thaliana]	--	--	--	--	--	--	--	--	-	-	GO:0044464//cell part
100453	5.4851	gi|28565534|gb|AAO43000.1|	early tobacco anther 1 [Nicotiana tabacum]	--	--	--	--	--	--	--	--	-	-	-
100454	20.8994	gi|28565534|gb|AAO43000.1|	early tobacco anther 1 [Nicotiana tabacum]	sp|Q9LV66|Y5848_ARATH	Uncharacterized protein At5g48480 OS=Arabidopsis thaliana GN=At5g48480 PE=1 SV=1	SMa2009	COG2764	Uncharacterized protein conserved in bacteria	--	--	--	-	-	-
100455	10.4674	gi|18397766|ref|NP_565370.1|	UNC-50 family protein [Arabidopsis thaliana] >gi|14190389|gb|AAK55675.1|AF378872_1 At2g15240/F15A23.2 [Arabidopsis thaliana] >gi|15450545|gb|AAK96450.1| At2g15240/F15A23.2 [Arabidopsis thaliana] >gi|20197743|gb|AAD25568.2| expressed protein [Arabidopsis thaliana]	sp|Q54DD7|UNC50_DICDI	Protein unc-50 homolog OS=Dictyostelium discoideum GN=DDB_G0292320 PE=3 SV=1	--	--	--	--	--	--	-	-	GO:0043231//intracellular membrane-bounded organelle
100456	13.7557	gi|195622586|gb|ACG33123.1|	unc-50 [Zea mays]	sp|Q54DD7|UNC50_DICDI	Protein unc-50 homolog OS=Dictyostelium discoideum GN=DDB_G0292320 PE=3 SV=1	--	--	--	--	--	--	-	-	GO:0043231//intracellular membrane-bounded organelle
100457	0.2167	--	--	--	--	--	--	--	--	--	--	-	-	-
100458	3.0972	--	--	--	--	--	--	--	--	--	--	-	-	-
100459	1.2519	--	--	--	--	--	--	--	--	--	--	-	-	-
10045	1.1503	gi|88196765|gb|ABD43025.1|	At4g24380 [Arabidopsis thaliana]	--	--	--	--	--	--	--	--	-	-	-
100460	41.6394	gi|115448435|ref|NP_001047997.1|	Os02g0727500 [Oryza sativa Japonica Group] >gi|46390607|dbj|BAD16091.1| CGI-144-like protein [Oryza sativa Japonica Group] >gi|113537528|dbj|BAF09911.1| Os02g0727500 [Oryza sativa Japonica Group]	sp|Q5R9E5|FA32A_PONAB	Protein FAM32A OS=Pongo abelii GN=FAM32A PE=3 SV=1	--	--	--	K13120	rcu:RCOM_1573850	protein FAM32A	-	GO:0016491//oxidoreductase activity	GO:0031410//cytoplasmic vesicle
100461	13.2584	gi|297798008|ref|XP_002866888.1|	peroxisomal abc transporter [Arabidopsis lyrata subsp. lyrata] >gi|297312724|gb|EFH43147.1| peroxisomal abc transporter [Arabidopsis lyrata subsp. lyrata]	sp|Q94FB9|AB1D_ARATH	ABC transporter D family member 1 OS=Arabidopsis thaliana GN=ABCC1 PE=1 SV=1	YPL147w	COG4178	ABC-type uncharacterized transport system, permease and ATPase components	K05677	cme:CMC011C	ATP-binding cassette, subfamily D (ALD), member 3	GO:0006810//transport	GO:0015405//P-P-bond-hydrolysis-driven transmembrane transporter activity;GO:0017111//nucleoside-triphosphatase activity;GO:0032559//adenyl ribonucleotide binding	GO:0031224//intrinsic to membrane
100462	55.622	gi|110432095|gb|ABG73621.1|	leucine-rich repeat receptor-like kinase [Populus tomentosa]	sp|Q0WVM4|Y2239_ARATH	Probable LRR receptor-like serine/threonine-protein kinase At2g23950 OS=Arabidopsis thaliana GN=At2g23950 PE=2 SV=1	--	--	--	K13418	pop:POPTR_913861	somatic embryogenesis receptor kinase 1 [EC:2.7.10.1 2.7.11.1]	-	-	-
100463	51.4792	gi|116310791|emb|CAH67583.1|	H0315A08.13 [Oryza sativa Indica Group]	sp|P87055|YDJ7_SCHPO	Uncharacterized protein C57A10.07 OS=Schizosaccharomyces pombe (strain ATCC 38366 / 972) GN=SPAC57A10.07 PE=2 SV=1	--	--	--	--	--	--	-	-	-
100464	59.8894	gi|147743044|sp|Q0JIF2.2|CCB11_ORYSJ	RecName: Full=Cyclin-B1-1; AltName: Full=G2/mitotic-specific cyclin-B1-1; Short=CycB1;1	sp|Q0JIF2|CCB11_ORYSJ	Cyclin-B1-1 OS=Oryza sativa subsp. japonica GN=CYCB1-1 PE=2 SV=2	--	--	--	K05868	vvi:100261859	cyclin B	GO:0009987//cellular process	-	-
100465	63.8921	gi|115459702|ref|NP_001053451.1|	Os04g0542900 [Oryza sativa Japonica Group] >gi|113565022|dbj|BAF15365.1| Os04g0542900 [Oryza sativa Japonica Group]	sp|P21128|ENDOU_HUMAN	Poly(U)-specific endoribonuclease OS=Homo sapiens GN=ENDOU PE=1 SV=2	--	--	--	--	--	--	GO:0008152//metabolic process;GO:0006950//response to stress	GO:0004601//peroxidase activity	GO:0043231//intracellular membrane-bounded organelle
100466	1.9783	--	--	--	--	--	--	--	--	--	--	-	-	-
100467	7.1608	gi|297839207|ref|XP_002887485.1|	kinase family protein [Arabidopsis lyrata subsp. lyrata] >gi|297333326|gb|EFH63744.1| kinase family protein [Arabidopsis lyrata subsp. lyrata]	--	--	--	--	--	--	--	--	GO:0006464//protein modification process	GO:0004672//protein kinase activity;GO:0032559//adenyl ribonucleotide binding	GO:0044444//cytoplasmic part;GO:0016020//membrane
100468	6.8877	gi|110741084|dbj|BAE98636.1|	actin - like protein [Arabidopsis thaliana]	sp|Q8L4Y5|ARP7_ARATH	Actin-related protein 7 OS=Arabidopsis thaliana GN=ARP7 PE=1 SV=1	--	--	--	--	--	--	GO:0051276//chromosome organization;GO:0003006//reproductive developmental process	GO:0005488//binding	GO:0043231//intracellular membrane-bounded organelle
100469	0.3625	--	--	--	--	--	--	--	--	--	--	-	-	-
10046	4.6055	gi|19774137|gb|AAL99045.1|AF487527_1	D1 protease-like protein precursor [Nicotiana plumbaginifolia]	sp|P42784|CTPA_SYNP2	Carboxyl-terminal-processing protease OS=Synechococcus sp. (strain ATCC 27264 / PCC 7002 / PR-6) GN=ctpA PE=3 SV=2	all3420	COG0793	Periplasmic protease	--	--	--	-	-	-
100470	17.0999	--	--	--	--	--	--	--	--	--	--	-	-	-
100471	29.0034	gi|297849016|ref|XP_002892389.1|	phosphoesterase family protein [Arabidopsis lyrata subsp. lyrata] >gi|297338231|gb|EFH68648.1| phosphoesterase family protein [Arabidopsis lyrata subsp. lyrata]	sp|P0A5R8|PHLD_MYCTU	Phospholipase C 4 OS=Mycobacterium tuberculosis GN=plcD PE=3 SV=1	MT1799	COG3511	Phospholipase C	K01114	rcu:RCOM_0612060	phospholipase C [EC:3.1.4.3]	-	GO:0016757//transferase activity, transferring glycosyl groups;GO:0016787//hydrolase activity	-
100472	47.2466	gi|26397742|sp|Q96522.1|PER45_ARATH	RecName: Full=Peroxidase 45; Short=Atperox P45; AltName: Full=ATP8a; Flags: Precursor >gi|1546706|emb|CAA67361.1| peroxidase ATP8a [Arabidopsis thaliana] >gi|5730127|emb|CAB52461.1| peroxidase ATP8a [Arabidopsis thaliana] >gi|7269917|emb|CAB81010.1| peroxidase ATP8a [Arabidopsis thaliana] >gi|21553583|gb|AAM62676.1| peroxidase ATP8a [Arabidopsis thaliana]	sp|Q96522|PER45_ARATH	Peroxidase 45 OS=Arabidopsis thaliana GN=PER45 PE=1 SV=1	--	--	--	K00430	ath:AT4G30170	peroxidase [EC:1.11.1.7]	GO:0008152//metabolic process;GO:0006950//response to stress	GO:0005506//iron ion binding;GO:0003824//catalytic activity;GO:0016209//antioxidant activity	GO:0044464//cell part
100473	68.8462	gi|37725361|gb|AAO25536.1|	cellulose synthase [Populus tremuloides]	sp|O48946|CESA1_ARATH	Cellulose synthase A catalytic subunit 1 [UDP-forming] OS=Arabidopsis thaliana GN=CESA1 PE=1 SV=1	--	--	--	K10999	vvi:100254408	cellulose synthase A [EC:2.4.1.12]	GO:0045229//external encapsulating structure organization;GO:0009250//glucan biosynthetic process;GO:0006972//hyperosmotic response;GO:0009832//plant-type cell wall biogenesis	GO:0016759//cellulose synthase activity;GO:0046914//transition metal ion binding	GO:0031224//intrinsic to membrane;GO:0043231//intracellular membrane-bounded organelle
100474	47.3619	gi|60459383|gb|AAX20037.1|	ethylene responsive element binding protein C4 [Capsicum annuum]	sp|Q9LW48|ERF5_NICSY	Ethylene-responsive transcription factor 5 OS=Nicotiana sylvestris GN=ERF5 PE=2 SV=1	--	--	--	K09286	ath:AT5G47230	EREBP-like factor	GO:0010468//regulation of gene expression;GO:0006350//transcription	-	-
100475	5.6024	gi|75213194|sp|Q9SX85.1|SEC3A_ARATH	RecName: Full=Exocyst complex component SEC3A >gi|5668806|gb|AAD46032.1|AC007519_17 Strong similarity to F16N3.17 from Arabidopsis thalian BAC gb|AC007519 [Arabidopsis thaliana]	sp|Q9SX85|SEC3A_ARATH	Exocyst complex component SEC3A OS=Arabidopsis thaliana GN=SEC3A PE=1 SV=1	--	--	--	--	--	--	-	-	-
100476	0.6679	gi|78707376|gb|ABB46489.1|	ethylene-overproducer1-like protein [Solanum lycopersicum]	sp|Q9ZQX6|ETOL1_ARATH	ETO1-like protein 1 OS=Arabidopsis thaliana GN=EOL1 PE=1 SV=1	--	--	--	--	--	--	GO:0009693//ethylene biosynthetic process	GO:0005488//binding	-
100477	13.2843	gi|78707376|gb|ABB46489.1|	ethylene-overproducer1-like protein [Solanum lycopersicum]	sp|Q9ZQX6|ETOL1_ARATH	ETO1-like protein 1 OS=Arabidopsis thaliana GN=EOL1 PE=1 SV=1	--	--	--	--	--	--	GO:0009693//ethylene biosynthetic process	GO:0005488//binding	-
100478	4.9285	--	--	--	--	--	--	--	--	--	--	-	-	-
100479	7.5167	gi|226531662|ref|NP_001147567.1|	VHS and GAT domain protein [Zea mays] >gi|195612234|gb|ACG27947.1| VHS and GAT domain protein [Zea mays]	sp|Q0U4Z8|VPS27_PHANO	Vacuolar protein sorting-associated protein 27 OS=Phaeosphaeria nodorum GN=VPS27 PE=3 SV=1	--	--	--	--	--	--	GO:0015031//protein transport	-	GO:0044464//cell part
10047	2.2688	gi|38346117|emb|CAE04595.2|	OSJNBb0006N15.12 [Oryza sativa Japonica Group]	--	--	--	--	--	--	--	--	-	-	-
100480	23.6328	gi|115456185|ref|NP_001051693.1|	Os03g0816500 [Oryza sativa Japonica Group] >gi|113550164|dbj|BAF13607.1| Os03g0816500 [Oryza sativa Japonica Group]	--	--	Cgl0144	COG3145	Alkylated DNA repair protein	K03919	osa:4334565	alkylated DNA repair protein [EC:1.14.11.-]	-	-	GO:0043231//intracellular membrane-bounded organelle
100481	0.381	gi|51557078|gb|AAU06309.1|	MYB transcription factor [Hevea brasiliensis]	sp|Q2V9B0|MY1R1_SOLTU	Transcription factor MYB1R1 OS=Solanum tuberosum PE=2 SV=1	--	--	--	--	--	--	GO:0010468//regulation of gene expression	GO:0043169//cation binding;GO:0003676//nucleic acid binding;GO:0001071;GO:0003824//catalytic activity	GO:0043231//intracellular membrane-bounded organelle
100482	6.1722	gi|195637502|gb|ACG38219.1|	DNA binding protein [Zea mays]	sp|Q2V9B0|MY1R1_SOLTU	Transcription factor MYB1R1 OS=Solanum tuberosum PE=2 SV=1	ECU06g1020	COG5147	Myb superfamily proteins, including transcription factors and mRNA splicing factors	K12134	ath:AT2G46830	circadian clock associated 1	-	-	-
100483	0	gi|14532502|gb|AAK63979.1|	AT3g19970/MZE19_2 [Arabidopsis thaliana] >gi|30102458|gb|AAP21147.1| At3g19970/MZE19_2 [Arabidopsis thaliana]	--	--	--	--	--	--	--	--	-	-	-
100484	0	gi|14532502|gb|AAK63979.1|	AT3g19970/MZE19_2 [Arabidopsis thaliana] >gi|30102458|gb|AAP21147.1| At3g19970/MZE19_2 [Arabidopsis thaliana]	--	--	--	--	--	--	--	--	-	-	-
100485	0	gi|14532502|gb|AAK63979.1|	AT3g19970/MZE19_2 [Arabidopsis thaliana] >gi|30102458|gb|AAP21147.1| At3g19970/MZE19_2 [Arabidopsis thaliana]	--	--	--	--	--	--	--	--	-	-	-
100486	0	gi|14532502|gb|AAK63979.1|	AT3g19970/MZE19_2 [Arabidopsis thaliana] >gi|30102458|gb|AAP21147.1| At3g19970/MZE19_2 [Arabidopsis thaliana]	--	--	--	--	--	--	--	--	-	-	-
100487	5.7599	gi|115473873|ref|NP_001060535.1|	Os07g0661100 [Oryza sativa Japonica Group] >gi|113612071|dbj|BAF22449.1| Os07g0661100 [Oryza sativa Japonica Group]	--	--	--	--	--	K01001	osa:4344180	UDP-N-acetylglucosamine--dolichyl-phosphate N-acetylglucosaminephosphotransferase [EC:2.7.8.15]	GO:0005976//polysaccharide metabolic process	GO:0016780//phosphotransferase activity, for other substituted phosphate groups	GO:0016020//membrane;GO:0043231//intracellular membrane-bounded organelle
100488	4.7544	gi|115473873|ref|NP_001060535.1|	Os07g0661100 [Oryza sativa Japonica Group] >gi|113612071|dbj|BAF22449.1| Os07g0661100 [Oryza sativa Japonica Group]	--	--	--	--	--	K01001	osa:4344180	UDP-N-acetylglucosamine--dolichyl-phosphate N-acetylglucosaminephosphotransferase [EC:2.7.8.15]	GO:0005976//polysaccharide metabolic process	GO:0016780//phosphotransferase activity, for other substituted phosphate groups	GO:0016020//membrane;GO:0043231//intracellular membrane-bounded organelle
100489	18.5443	gi|15224501|ref|NP_181375.1|	VHS domain-containing protein / GAT domain-containing protein [Arabidopsis thaliana] >gi|209529799|gb|ACI49794.1| At2g38410 [Arabidopsis thaliana]	sp|Q9JJ50|HGS_RAT	Hepatocyte growth factor-regulated tyrosine kinase substrate OS=Rattus norvegicus GN=Hgs PE=1 SV=1	--	--	--	--	--	--	GO:0048193//Golgi vesicle transport;GO:0015031//protein transport	GO:0022892	GO:0016020//membrane
10048	77.782	gi|115463119|ref|NP_001055159.1|	Os05g0310800 [Oryza sativa Japonica Group] >gi|122169275|sp|Q0DJA0.1|COPD1_ORYSJ RecName: Full=Coatomer subunit delta-1; AltName: Full=Delta-coat protein 1; Short=Delta-COP 1 >gi|113578710|dbj|BAF17073.1| Os05g0310800 [Oryza sativa Japonica Group]	sp|Q0DJ99|COPD2_ORYSJ	Coatomer subunit delta-2 OS=Oryza sativa subsp. japonica GN=Os05g0311000 PE=2 SV=1	--	--	--	--	--	--	-	-	-
100490	15.6371	--	--	--	--	--	--	--	--	--	--	-	-	-
100491	22.8659	--	--	--	--	--	--	--	--	--	--	-	-	-
100492	24.3287	gi|115477372|ref|NP_001062282.1|	Os08g0522600 [Oryza sativa Japonica Group] >gi|42407330|dbj|BAD08769.1| DnaJ protein family-like [Oryza sativa Japonica Group] >gi|42407725|dbj|BAD08872.1| DnaJ protein family-like [Oryza sativa Japonica Group] >gi|113624251|dbj|BAF24196.1| Os08g0522600 [Oryza sativa Japonica Group]	--	--	--	--	--	--	--	--	-	-	-
100493	29.6079	gi|209978720|gb|ACJ04705.1|	hexokinase 2 [Cucumis melo]	sp|Q9SEK3|HXK1_SPIOL	Hexokinase-1 OS=Spinacia oleracea GN=HXK1 PE=2 SV=1	--	--	--	K00844	vvi:100244595	hexokinase [EC:2.7.1.1]	-	-	-
100494	53.4022	--	--	--	--	--	--	--	--	--	--	-	-	-
100495	16.8955	gi|15242326|ref|NP_197059.1|	transducin family protein / WD-40 repeat family protein [Arabidopsis thaliana]	--	--	--	--	--	--	--	--	-	-	GO:0019897//extrinsic to plasma membrane;GO:0031461//cullin-RING ubiquitin ligase complex;GO:0031981//nuclear lumen
100496	28.5475	gi|224099703|ref|XP_002311584.1|	nucleobase ascorbate transporter [Populus trichocarpa] >gi|222851404|gb|EEE88951.1| nucleobase ascorbate transporter [Populus trichocarpa]	sp|Q8RWE9|NAT5_ARATH	Nucleobase-ascorbate transporter 5 OS=Arabidopsis thaliana GN=NAT5 PE=2 SV=1	--	--	--	--	--	--	GO:0006810//transport	-	GO:0044464//cell part
100497	46.0066	gi|170444|gb|AAA34164.1|	extensin (class II) [Solanum lycopersicum]	sp|Q9XIL9|PLRX3_ARATH	Pollen-specific leucine-rich repeat extensin-like protein 3 OS=Arabidopsis thaliana GN=PEX3 PE=2 SV=1	--	--	--	--	--	--	-	GO:0003824//catalytic activity	-
100498	9.5633	gi|308808346|ref|XP_003081483.1|	Predicted membrane protein (patched superfamily) (ISS) [Ostreococcus tauri] >gi|116059946|emb|CAL56005.1| Predicted membrane protein (patched superfamily) (ISS) [Ostreococcus tauri]	sp|Q95JC9|PRP_PIG	Basic proline-rich protein OS=Sus scrofa PE=1 SV=2	Rv3876	COG0455	ATPases involved in chromosome partitioning	--	--	--	-	-	-
100499	42.1685	gi|226496850|ref|NP_001151915.1|	ethanolaminephosphotransferase [Zea mays] >gi|195651007|gb|ACG44971.1| ethanolaminephosphotransferase [Zea mays]	sp|Q55AQ3|CAPTA_DICDI	Uncharacterized CDP-alcohol phosphatidyltransferase class-I family protein 1 OS=Dictyostelium discoideum GN=captA PE=3 SV=1	YHR123w	COG5050	sn-1,2-diacylglycerol ethanolamine- and cholinephosphotranferases	K00993	vvi:100259768	ethanolaminephosphotransferase [EC:2.7.8.1]	GO:0006644//phospholipid metabolic process	GO:0016780//phosphotransferase activity, for other substituted phosphate groups	GO:0043231//intracellular membrane-bounded organelle
10049	51.2811	gi|30102530|gb|AAP21183.1|	At1g72880 [Arabidopsis thaliana]	--	--	--	--	--	K03787	rcu:RCOM_0655460	5'-nucleotidase [EC:3.1.3.5]	-	-	-
1004	9.4931	gi|115435524|ref|NP_001042520.1|	Os01g0235200 [Oryza sativa Japonica Group] >gi|113532051|dbj|BAF04434.1| Os01g0235200 [Oryza sativa Japonica Group]	--	--	--	--	--	--	--	--	GO:0006305;GO:0016458//gene silencing	GO:0005488//binding	-
100500	1.0587	gi|192911946|gb|ACF06581.1|	translational initiation factor eIF1 [Elaeis guineensis]	sp|Q94JV4|SUI12_ARATH	Protein translation factor SUI1 homolog 2 OS=Arabidopsis thaliana GN=At1g54290 PE=2 SV=1	YNL244c	COG0023	Translation initiation factor 1 (eIF-1/SUI1) and related proteins	--	--	--	GO:0006412//translation	GO:0008135//translation factor activity, nucleic acid binding	-
100501	25.1157	gi|297813183|ref|XP_002874475.1|	ubiquitin family protein [Arabidopsis lyrata subsp. lyrata] >gi|297320312|gb|EFH50734.1| ubiquitin family protein [Arabidopsis lyrata subsp. lyrata]	sp|Q8W3M6|UBCP_ARATH	Ubiquitin-like domain-containing CTD phosphatase OS=Arabidopsis thaliana GN=At4g06599 PE=2 SV=1	--	--	--	K01090	pop:POPTR_274109	protein phosphatase [EC:3.1.3.16]	-	-	-
100502	8.2502	gi|4519671|dbj|BAA75684.1|	WERBP-1 [Nicotiana tabacum]	sp|Q9SAK5|APL_ARATH	Myb family transcription factor APL OS=Arabidopsis thaliana GN=APL PE=2 SV=2	--	--	--	--	--	--	GO:0009411//response to UV;GO:0009267//cellular response to starvation;GO:0010468//regulation of gene expression;GO:0006290//pyrimidine dimer repair	GO:0003676//nucleic acid binding;GO:0016830//carbon-carbon lyase activity;GO:0001071	GO:0043231//intracellular membrane-bounded organelle
100503	28.5475	gi|38490651|gb|AAQ55288.2|	phytocalpain [Nicotiana benthamiana]	--	--	--	--	--	--	--	--	GO:0019538//protein metabolic process;GO:0045165//cell fate commitment;GO:0003006//reproductive developmental process	GO:0004197//cysteine-type endopeptidase activity	GO:0016020//membrane
100504	4.9635	--	--	--	--	--	--	--	--	--	--	-	-	-
100505	43.7229	gi|18418838|ref|NP_568364.1|	FASS (FASS 1); protein phosphatase type 2B regulator [Arabidopsis thaliana] >gi|11494362|gb|AAG35778.1|AF280057_1 tonneau 2 [Arabidopsis thaliana] >gi|11494385|gb|AAG35792.1|AF290025_1 tonneau 2 [Arabidopsis thaliana]	sp|Q6DJ05|P2R3C_XENTR	Serine/threonine-protein phosphatase 2A regulatory subunit B'' subunit gamma OS=Xenopus tropicalis GN=ppp2r3c PE=2 SV=1	--	--	--	K11583	vvi:100247694	protein phosphatase 2 (formerly 2A), regulatory subunit B''	GO:0000902//cell morphogenesis	GO:0046872//metal ion binding	GO:0043231//intracellular membrane-bounded organelle;GO:0044444//cytoplasmic part;GO:0015630//microtubule cytoskeleton
100506	1.0875	gi|296082223|emb|CBI21228.3|	unnamed protein product [Vitis vinifera]	--	--	--	--	--	--	--	--	-	GO:0005488//binding	-
100507	6.1723	--	--	--	--	--	--	--	--	--	--	-	-	-
100508	119.957	--	--	--	--	--	--	--	--	--	--	-	-	-
100509	31.0722	gi|2924507|emb|CAA17761.1|	cyclophilin-like protein [Arabidopsis thaliana] >gi|7270447|emb|CAB80213.1| cyclophilin-like protein [Arabidopsis thaliana] >gi|45680864|gb|AAS75301.1| single domain cyclophilin type peptidyl-prolyl cis-trans isomerase [Arabidopsis thaliana]	sp|Q8LDP4|CP19D_ARATH	Peptidyl-prolyl cis-trans isomerase CYP19-4 OS=Arabidopsis thaliana GN=CYP19-4 PE=1 SV=2	YML078w	COG0652	Peptidyl-prolyl cis-trans isomerase (rotamase) - cyclophilin family	K03767	osa:4347707	peptidyl-prolyl cis-trans isomerase A (cyclophilin A) [EC:5.2.1.8]	GO:0044267//cellular protein metabolic process	GO:0016859//cis-trans isomerase activity	GO:0031410//cytoplasmic vesicle;GO:0043231//intracellular membrane-bounded organelle
10050	11.5837	gi|145340151|ref|NP_193013.2|	heat shock protein binding [Arabidopsis thaliana] >gi|122230016|sp|Q0WQ57.1|AUXI2_ARATH RecName: Full=Auxilin-related protein 2 >gi|110737602|dbj|BAF00742.1| auxilin-like protein [Arabidopsis thaliana]	sp|Q0WQ57|AUXI2_ARATH	Auxilin-related protein 2 OS=Arabidopsis thaliana GN=At4g12770 PE=1 SV=1	tolA	COG3064	Membrane protein involved in colicin uptake	K13118	cre:CHLREDRAFT_17930	protein DGCR14	-	-	-
100510	1.4921	--	--	--	--	--	--	--	--	--	--	-	-	-
100511	2.595	--	--	--	--	--	--	--	--	--	--	-	-	-
100512	39.9375	gi|226508470|ref|NP_001151180.1|	LOC100284813 [Zea mays] >gi|195644856|gb|ACG41896.1| calcium-binding mitochondrial carrier F55A11.4 [Zea mays]	sp|Q5XHA0|SCMC1_XENTR	Calcium-binding mitochondrial carrier protein SCaMC-1 OS=Xenopus tropicalis GN=slc25a24 PE=2 SV=1	--	--	--	K05863	cme:CMN084C	solute carrier family 25 (mitochondrial carrier; adenine nucleotide translocator)	GO:0006810//transport	GO:0046872//metal ion binding	GO:0019866//organelle inner membrane
100513	49.1652	gi|270209148|gb|ACZ64259.1|	RPM1 interacting protein 4 transcript 2b [Lactuca tatarica]	--	--	--	--	--	K13456	vvi:100258114	RPM1-interacting protein 4	-	-	-
100514	11.002	gi|255547536|ref|XP_002514825.1|	Biotin carboxyl carrier protein subunit of of Het-ACCase (BCCP1) [Ricinus communis] >gi|223545876|gb|EEF47379.1| Biotin carboxyl carrier protein subunit of of Het-ACCase (BCCP1) [Ricinus communis]	sp|Q42533|BCCP1_ARATH	Biotin carboxyl carrier protein of acetyl-CoA carboxylase 1, chloroplastic OS=Arabidopsis thaliana GN=BCCP1 PE=1 SV=2	--	--	--	K02160	rcu:RCOM_1077760	acetyl-CoA carboxylase biotin carboxyl carrier protein	-	GO:0016421//CoA carboxylase activity;GO:0019842//vitamin binding	GO:0009536//plastid
100515	7.4767	--	--	--	--	--	--	--	--	--	--	-	-	-
100516	9.0949	gi|270267863|gb|ACZ65511.1|	Tap46 [Nicotiana benthamiana]	sp|Q8LDQ4|TAP46_ARATH	PP2A regulatory subunit TAP46 OS=Arabidopsis thaliana GN=TAP46 PE=1 SV=2	--	--	--	--	--	--	GO:0006950//response to stress;GO:0007165//signal transduction	GO:0019888//protein phosphatase regulator activity	-
100517	2.6906	gi|270267863|gb|ACZ65511.1|	Tap46 [Nicotiana benthamiana]	sp|Q8LDQ4|TAP46_ARATH	PP2A regulatory subunit TAP46 OS=Arabidopsis thaliana GN=TAP46 PE=1 SV=2	--	--	--	--	--	--	GO:0006950//response to stress;GO:0007165//signal transduction	GO:0019888//protein phosphatase regulator activity	-
100518	63.8514	gi|13605891|gb|AAK32931.1|AF367344_1	AT5g05480/MOP10_2 [Arabidopsis thaliana] >gi|24111305|gb|AAN46776.1| At5g05480/MOP10_2 [Arabidopsis thaliana]	sp|P81898|PNAA_PRUDU	Peptide-N4-(N-acetyl-beta-glucosaminyl)asparagine amidase A OS=Prunus dulcis PE=1 SV=2	--	--	--	--	--	--	-	GO:0003824//catalytic activity	GO:0043231//intracellular membrane-bounded organelle
100519	82.6609	gi|34098801|gb|AAQ56783.1|	At3g56140 [Arabidopsis thaliana]	--	--	--	--	--	--	--	--	-	-	GO:0009534//chloroplast thylakoid
10051	2.2707	--	--	--	--	--	--	--	--	--	--	-	-	-
100520	0	gi|126843180|gb|ABO27628.1|	BRI1 protein [Nicotiana benthamiana]	sp|Q8L899|BRI1_SOLPE	Systemin receptor SR160 OS=Solanum peruvianum PE=1 SV=1	SPBC28F2.12	COG0086	DNA-directed RNA polymerase, beta' subunit/160 kD subunit	K13415	vvi:100252647	protein brassinosteroid insensitive 1 [EC:2.7.10.1 2.7.11.1]	GO:0009908//flower development;GO:0009720//detection of hormone stimulus;GO:0048827//phyllome development;GO:0048878//chemical homeostasis;GO:0009411//response to UV;GO:0010208//pollen wall assembly;GO:0043401	GO:0004672//protein kinase activity;GO:0046983//protein dimerization activity;GO:0042802//identical protein binding	GO:0032991;GO:0016020//membrane;GO:0043231//intracellular membrane-bounded organelle
100521	0.7975	gi|148923083|gb|ABR18799.1|	brassinosteroid insensitive 1 [Nicotiana tabacum]	sp|Q8L899|BRI1_SOLPE	Systemin receptor SR160 OS=Solanum peruvianum PE=1 SV=1	--	--	--	K13415	vvi:100252647	protein brassinosteroid insensitive 1 [EC:2.7.10.1 2.7.11.1]	GO:0009908//flower development;GO:0000226//microtubule cytoskeleton organization;GO:0009720//detection of hormone stimulus;GO:0048827//phyllome development;GO:0048878//chemical homeostasis;GO:0009411//response to UV;GO:0010208//pollen wall assembly;GO:0043401;GO:0006464//protein modification process;GO:0009646//response to absence of light	GO:0004672//protein kinase activity;GO:0004896//cytokine receptor activity;GO:0046983//protein dimerization activity;GO:0042802//identical protein binding;GO:0032559//adenyl ribonucleotide binding	GO:0032991;GO:0016020//membrane;GO:0043231//intracellular membrane-bounded organelle;GO:0031410//cytoplasmic vesicle
100522	8.7839	gi|126843180|gb|ABO27628.1|	BRI1 protein [Nicotiana benthamiana]	sp|Q8L899|BRI1_SOLPE	Systemin receptor SR160 OS=Solanum peruvianum PE=1 SV=1	SPBC28F2.12	COG0086	DNA-directed RNA polymerase, beta' subunit/160 kD subunit	K13415	vvi:100252647	protein brassinosteroid insensitive 1 [EC:2.7.10.1 2.7.11.1]	GO:0009908//flower development;GO:0009720//detection of hormone stimulus;GO:0048827//phyllome development;GO:0048878//chemical homeostasis;GO:0009411//response to UV;GO:0010208//pollen wall assembly;GO:0043401	GO:0004672//protein kinase activity;GO:0046983//protein dimerization activity;GO:0042802//identical protein binding	GO:0032991;GO:0016020//membrane;GO:0043231//intracellular membrane-bounded organelle
100523	21.9725	gi|148923083|gb|ABR18799.1|	brassinosteroid insensitive 1 [Nicotiana tabacum]	sp|O22476|BRI1_ARATH	Protein BRASSINOSTEROID INSENSITIVE 1 OS=Arabidopsis thaliana GN=BRI1 PE=1 SV=1	SPBC28F2.12	COG0086	DNA-directed RNA polymerase, beta' subunit/160 kD subunit	K13415	ath:AT4G39400	protein brassinosteroid insensitive 1 [EC:2.7.10.1 2.7.11.1]	GO:0009908//flower development;GO:0009720//detection of hormone stimulus;GO:0048827//phyllome development;GO:0048878//chemical homeostasis;GO:0009411//response to UV;GO:0010208//pollen wall assembly;GO:0043401	GO:0004672//protein kinase activity;GO:0046983//protein dimerization activity;GO:0042802//identical protein binding	GO:0032991;GO:0016020//membrane;GO:0043231//intracellular membrane-bounded organelle
100524	2.4127	gi|148923083|gb|ABR18799.1|	brassinosteroid insensitive 1 [Nicotiana tabacum]	sp|Q8L899|BRI1_SOLPE	Systemin receptor SR160 OS=Solanum peruvianum PE=1 SV=1	--	--	--	K13415	vvi:100252647	protein brassinosteroid insensitive 1 [EC:2.7.10.1 2.7.11.1]	GO:0009908//flower development;GO:0000226//microtubule cytoskeleton organization;GO:0009720//detection of hormone stimulus;GO:0048827//phyllome development;GO:0048878//chemical homeostasis;GO:0009411//response to UV;GO:0010208//pollen wall assembly;GO:0043401;GO:0006464//protein modification process;GO:0009646//response to absence of light	GO:0004672//protein kinase activity;GO:0004896//cytokine receptor activity;GO:0046983//protein dimerization activity;GO:0042802//identical protein binding;GO:0032559//adenyl ribonucleotide binding	GO:0032991;GO:0016020//membrane;GO:0043231//intracellular membrane-bounded organelle;GO:0031410//cytoplasmic vesicle
100525	32.4801	--	--	--	--	--	--	--	--	--	--	-	-	-
100526	27.848	gi|1143711|gb|AAA84891.1|	non-green plastid inner envelope membrane protein precursor [Brassica oleracea var. botrytis]	--	--	--	--	--	--	--	--	-	-	GO:0009528//plastid inner membrane
100527	13.1378	gi|211906492|gb|ACJ11739.1|	dihydrolipoamide dehydrogenase [Gossypium hirsutum]	sp|Q9M5K2|DLDH2_ARATH	Dihydrolipoyl dehydrogenase 2, mitochondrial OS=Arabidopsis thaliana GN=LPD2 PE=1 SV=1	SPAC1002.09c	COG1249	Pyruvate/2-oxoglutarate dehydrogenase complex, dihydrolipoamide dehydrogenase (E3) component, and related enzymes	K00382	rcu:RCOM_1002450	dihydrolipoamide dehydrogenase [EC:1.8.1.4]	-	-	-
100528	6.1626	gi|226496968|ref|NP_001148488.1|	LOC100282103 [Zea mays] >gi|195619732|gb|ACG31696.1| permease I [Zea mays]	sp|Q0WPE9|NAT7_ARATH	Nucleobase-ascorbate transporter 7 OS=Arabidopsis thaliana GN=NAT7 PE=2 SV=2	lin1997	COG2233	Xanthine/uracil permeases	--	--	--	GO:0006810//transport	-	GO:0044464//cell part
100529	12.4089	gi|18401431|ref|NP_565651.1|	sec23/sec24 transport family protein [Arabidopsis thaliana] >gi|4314388|gb|AAD15598.1| expressed protein [Arabidopsis thaliana] >gi|34098799|gb|AAQ56782.1| At2g27460 [Arabidopsis thaliana]	--	--	--	--	--	--	--	--	GO:0048193//Golgi vesicle transport;GO:0015031//protein transport	GO:0046914//transition metal ion binding	GO:0012507//ER to Golgi transport vesicle membrane
10052	2.7111	gi|15226463|ref|NP_179705.1|	pentatricopeptide (PPR) repeat-containing protein [Arabidopsis thaliana] >gi|75206523|sp|Q9SKQ4.1|PP167_ARATH RecName: Full=Pentatricopeptide repeat-containing protein At2g21090	sp|Q9SKQ4|PP167_ARATH	Pentatricopeptide repeat-containing protein At2g21090 OS=Arabidopsis thaliana GN=PCMP-E48 PE=2 SV=1	--	--	--	K03798	rcu:RCOM_0340700	cell division protease FtsH [EC:3.4.24.-]	-	-	-
100530	1.588	gi|297822415|ref|XP_002879090.1|	sec23/sec24 transport family protein [Arabidopsis lyrata subsp. lyrata] >gi|297324929|gb|EFH55349.1| sec23/sec24 transport family protein [Arabidopsis lyrata subsp. lyrata]	--	--	--	--	--	--	--	--	GO:0048193//Golgi vesicle transport;GO:0015031//protein transport	GO:0046914//transition metal ion binding	GO:0012507//ER to Golgi transport vesicle membrane
100531	34.9408	--	--	--	--	--	--	--	--	--	--	-	-	-
100532	11.7815	--	--	--	--	--	--	--	--	--	--	-	-	-
100533	11.6521	--	--	--	--	--	--	--	--	--	--	-	-	-
100534	42.6004	gi|115474447|ref|NP_001060820.1|	Os08g0110500 [Oryza sativa Japonica Group] >gi|113622789|dbj|BAF22734.1| Os08g0110500 [Oryza sativa Japonica Group]	sp|Q8GWV5|PUB3_ARATH	U-box domain-containing protein 3 OS=Arabidopsis thaliana GN=PUB3 PE=2 SV=2	SPBC1604.08c	COG5064	Karyopherin (importin) alpha	--	--	--	-	GO:0016874//ligase activity	-
100535	27.6355	gi|115488294|ref|NP_001066634.1|	Os12g0407500 [Oryza sativa Japonica Group] >gi|113649141|dbj|BAF29653.1| Os12g0407500 [Oryza sativa Japonica Group]	sp|Q8T9S7|PTEN_DICDI	Phosphatidylinositol-3,4,5-trisphosphate 3-phosphatase and dual-specificity protein phosphatase PTEN OS=Dictyostelium discoideum GN=pteN PE=2 SV=1	SPBC609.02	COG2453	Predicted protein-tyrosine phosphatase	K01110	osa:4352052	phosphatidylinositol-3,4,5-trisphosphate 3-phosphatase [EC:3.1.3.67]	GO:0016104//triterpenoid biosynthetic process;GO:0006464//protein modification process;GO:0006796//phosphate metabolic process	GO:0004721//phosphoprotein phosphatase activity;GO:0031559//oxidosqualene cyclase activity	-
100536	20.8442	gi|15237560|ref|NP_201196.1|	FCLY (FARNESYLCYSTEINE LYASE); prenylcysteine oxidase [Arabidopsis thaliana] >gi|12644543|sp|P57681.1|PCYOX_ARATH RecName: Full=Probable prenylcysteine oxidase; Flags: Precursor	sp|P57681|PCYOX_ARATH	Probable prenylcysteine oxidase OS=Arabidopsis thaliana GN=At5g63910 PE=2 SV=1	--	--	--	K05906	ath:AT5G63910	prenylcysteine oxidase [EC:1.8.3.5]	GO:0006644//phospholipid metabolic process;GO:0009755//hormone-mediated signaling pathway;GO:0030329	GO:0004620//phospholipase activity;GO:0016670//oxidoreductase activity, acting on sulfur group of donors, oxygen as acceptor	GO:0043231//intracellular membrane-bounded organelle;GO:0016020//membrane
100537	1.3761	gi|226508282|ref|NP_001151842.1|	AGG2 [Zea mays] >gi|195650177|gb|ACG44556.1| AGG2 [Zea mays]	--	--	--	--	--	--	--	--	GO:0009926//auxin polar transport;GO:0050832//defense response to fungus;GO:0048528//post-embryonic root development	-	GO:0016020//membrane
100538	19.4049	gi|224105299|ref|XP_002313759.1|	global transcription factor group [Populus trichocarpa] >gi|222850167|gb|EEE87714.1| global transcription factor group [Populus trichocarpa]	sp|O55201|SPT5H_MOUSE	Transcription elongation factor SPT5 OS=Mus musculus GN=Supt5h PE=1 SV=1	SPAC23C4.19_3	COG5164	Transcription elongation factor	--	--	--	GO:0006355//regulation of transcription, DNA-dependent;GO:0006368//RNA elongation from RNA polymerase II promoter	GO:0030528//transcription regulator activity;GO:0005198//structural molecule activity	GO:0030529//ribonucleoprotein complex
100539	10.3462	gi|146432259|gb|ABQ41113.1|	L-galactose dehydrogenase [Vitis vinifera]	sp|Q76KC2|PLD_MICLT	Pyridoxal 4-dehydrogenase OS=Microbacterium luteolum GN=pld1 PE=1 SV=3	SMa1403	COG0667	Predicted oxidoreductases (related to aryl-alcohol dehydrogenases)	--	--	--	GO:0019852//L-ascorbic acid metabolic process	GO:0016646//oxidoreductase activity, acting on the CH-NH group of donors, NAD or NADP as acceptor;GO:0016639//oxidoreductase activity, acting on the CH-NH2 group of donors, NAD or NADP as acceptor;GO:0016632;GO:0016616//oxidoreductase activity, acting on the CH-OH group of donors, NAD or NADP as acceptor	-
10053	39.538	--	--	--	--	--	--	--	--	--	--	-	-	-
100540	10.4352	gi|146432259|gb|ABQ41113.1|	L-galactose dehydrogenase [Vitis vinifera]	sp|Q76KC2|PLD_MICLT	Pyridoxal 4-dehydrogenase OS=Microbacterium luteolum GN=pld1 PE=1 SV=3	SMa1403	COG0667	Predicted oxidoreductases (related to aryl-alcohol dehydrogenases)	K00064	ath:AT4G33670	D-threo-aldose 1-dehydrogenase [EC:1.1.1.122]	GO:0019852//L-ascorbic acid metabolic process	GO:0016646//oxidoreductase activity, acting on the CH-NH group of donors, NAD or NADP as acceptor;GO:0016639//oxidoreductase activity, acting on the CH-NH2 group of donors, NAD or NADP as acceptor;GO:0016632;GO:0016616//oxidoreductase activity, acting on the CH-OH group of donors, NAD or NADP as acceptor	-
100541	6.4393	--	--	--	--	--	--	--	--	--	--	-	-	-
100542	76.0373	gi|1171999|sp|P45727.1|PALY_PERAE	RecName: Full=Phenylalanine ammonia-lyase >gi|563243|gb|AAA51873.1| phenylalanine ammonia lyase [Persea americana]	sp|P45727|PALY_PERAE	Phenylalanine ammonia-lyase OS=Persea americana GN=PAL PE=2 SV=1	--	--	--	K10775	pop:POPTR_822571	phenylalanine ammonia-lyase [EC:4.3.1.24]	GO:0006575//cellular amino acid derivative metabolic process;GO:0006558//L-phenylalanine metabolic process	GO:0016840	GO:0044424//intracellular part
100543	39.9623	gi|9759403|dbj|BAB09858.1|	nuclear protein-like [Arabidopsis thaliana]	sp|O57683|SF3B1_XENLA	Splicing factor 3B subunit 1 OS=Xenopus laevis GN=sf3b1 PE=2 SV=1	SPAC27F1.09c	COG5181	U2 snRNP spliceosome subunit	K12828	vvi:100243186	splicing factor 3B subunit 1	-	-	-
100544	1.1415	--	--	--	--	--	--	--	--	--	--	-	-	-
100545	8.0606	--	--	--	--	--	--	--	--	--	--	-	-	-
100546	55.5521	gi|18399662|ref|NP_564458.1|	dienelactone hydrolase family protein [Arabidopsis thaliana]	sp|Q6P7K0|CMBL_XENTR	Carboxymethylenebutenolidase homolog OS=Xenopus tropicalis GN=cmbl PE=2 SV=1	alr4786	COG0412	Dienelactone hydrolase and related enzymes	K01061	pop:POPTR_1108355	carboxymethylenebutenolidase [EC:3.1.1.45]	-	GO:0003824//catalytic activity	GO:0009532//plastid stroma
100547	55.0439	--	--	--	--	--	--	--	--	--	--	-	-	-
100548	40.7854	gi|288312595|gb|ADC45509.1|	acetolactate synthase protein [Galium aparine]	sp|P09114|ILVB2_TOBAC	Acetolactate synthase 2, chloroplastic OS=Nicotiana tabacum GN=ALS SURB PE=1 SV=1	SPBP35G2.07	COG0028	Thiamine pyrophosphate-requiring enzymes [acetolactate synthase, pyruvate dehydrogenase (cytochrome), glyoxylate carboligase, phosphonopyruvate decarboxylase]	K01652	vvi:100259979	acetolactate synthase I/II/III large subunit [EC:2.2.1.6]	GO:0008652//cellular amino acid biosynthetic process	GO:0030554//adenyl nucleotide binding;GO:0046872//metal ion binding;GO:0019842//vitamin binding;GO:0016744	-
100549	42.9598	gi|115481426|ref|NP_001064306.1|	Os10g0204100 [Oryza sativa Japonica Group] >gi|113638915|dbj|BAF26220.1| Os10g0204100 [Oryza sativa Japonica Group]	sp|Q6INH1|RN157_XENLA	RING finger protein 157 OS=Xenopus laevis GN=rnf157 PE=2 SV=1	--	--	--	K01931	osa:4343310	protein neuralized	GO:0006818//hydrogen transport	GO:0046914//transition metal ion binding;GO:0022857//transmembrane transporter activity	GO:0005774//vacuolar membrane
10054	50.5324	gi|217071400|gb|ACJ84060.1|	unknown [Medicago truncatula]	--	--	--	--	--	--	--	--	-	-	-
100550	24.4383	gi|9755453|gb|AAF98214.1|AC007152_10	Hypothetical protein [Arabidopsis thaliana]	--	--	--	--	--	--	--	--	-	-	-
100551	0.3062	gi|18401431|ref|NP_565651.1|	sec23/sec24 transport family protein [Arabidopsis thaliana] >gi|4314388|gb|AAD15598.1| expressed protein [Arabidopsis thaliana] >gi|34098799|gb|AAQ56782.1| At2g27460 [Arabidopsis thaliana]	--	--	--	--	--	--	--	--	GO:0048193//Golgi vesicle transport;GO:0015031//protein transport	GO:0046914//transition metal ion binding	GO:0012507//ER to Golgi transport vesicle membrane
100552	1.9075	gi|18401431|ref|NP_565651.1|	sec23/sec24 transport family protein [Arabidopsis thaliana] >gi|4314388|gb|AAD15598.1| expressed protein [Arabidopsis thaliana] >gi|34098799|gb|AAQ56782.1| At2g27460 [Arabidopsis thaliana]	--	--	--	--	--	--	--	--	GO:0048193//Golgi vesicle transport;GO:0015031//protein transport	GO:0046914//transition metal ion binding	GO:0012507//ER to Golgi transport vesicle membrane
100553	3.6299	gi|224068616|ref|XP_002302784.1|	predicted protein [Populus trichocarpa] >gi|222844510|gb|EEE82057.1| predicted protein [Populus trichocarpa]	--	--	--	--	--	K01897	rcu:RCOM_1346070	long-chain acyl-CoA synthetase [EC:6.2.1.3]	-	GO:0003824//catalytic activity	-
100554	27.0426	gi|115453045|ref|NP_001050123.1|	Os03g0352400 [Oryza sativa Japonica Group] >gi|113548594|dbj|BAF12037.1| Os03g0352400 [Oryza sativa Japonica Group]	sp|Q13823|NOG2_HUMAN	Nucleolar GTP-binding protein 2 OS=Homo sapiens GN=GNL2 PE=1 SV=1	SPAC6F6.03c	COG1161	Predicted GTPases	--	--	--	-	-	-
100555	8.5799	--	--	--	--	--	--	--	--	--	--	-	-	-
100556	19.679	gi|115455745|ref|NP_001051473.1|	Os03g0784400 [Oryza sativa Japonica Group] >gi|113549944|dbj|BAF13387.1| Os03g0784400 [Oryza sativa Japonica Group]	--	--	--	--	--	--	--	--	-	-	-
100557	16.2623	gi|297834158|ref|XP_002884961.1|	binding protein [Arabidopsis lyrata subsp. lyrata] >gi|297330801|gb|EFH61220.1| binding protein [Arabidopsis lyrata subsp. lyrata]	--	--	--	--	--	K06699	rcu:RCOM_0415020	proteasome activator subunit 4	-	-	-
100558	15.4066	gi|42568895|ref|NP_178414.2|	emb1579 (embryo defective 1579); binding / calcium ion binding [Arabidopsis thaliana]	--	--	--	--	--	--	--	--	-	-	-
100559	52.3042	gi|115437598|ref|NP_001043334.1|	Os01g0558300 [Oryza sativa Japonica Group] >gi|57899330|dbj|BAD87941.1| RWD domain containing 1-like protein [Oryza sativa Japonica Group] >gi|57900420|dbj|BAD87656.1| RWD domain containing 1-like protein [Oryza sativa Japonica Group] >gi|113532865|dbj|BAF05248.1| Os01g0558300 [Oryza sativa Japonica Group]	sp|Q99ND9|RWDD1_RAT	RWD domain-containing protein 1 OS=Rattus norvegicus GN=Rwdd1 PE=2 SV=1	--	--	--	--	--	--	-	-	-
10055	29.985	--	--	--	--	--	--	--	--	--	--	-	-	-
100560	3.0199	--	--	--	--	--	--	--	--	--	--	-	-	-
100561	1.2933	--	--	--	--	--	--	--	--	--	--	-	-	-
100562	7.2697	--	--	--	--	--	--	--	--	--	--	-	-	-
100563	1.9575	--	--	--	--	--	--	--	--	--	--	-	-	-
100564	0.2769	--	--	--	--	--	--	--	--	--	--	-	-	-
100565	70.7473	gi|192912952|gb|ACF06584.1|	cinnamyl alcohol dehydrogenase [Elaeis guineensis]	sp|Q9CAI3|CADH1_ARATH	Probable cinnamyl alcohol dehydrogenase 1 OS=Arabidopsis thaliana GN=CAD1 PE=2 SV=1	AGc2867	COG1064	Zn-dependent alcohol dehydrogenases	K00083	osa:4348690	cinnamyl-alcohol dehydrogenase [EC:1.1.1.195]	-	-	-
100566	33.0675	gi|3915165|sp|O50046.1|TRPB_CAMAC	RecName: Full=Tryptophan synthase beta chain 2, chloroplastic; Flags: Precursor >gi|2792520|gb|AAB97087.1| tryptophan synthase beta subunit [Camptotheca acuminata] >gi|2801771|gb|AAB97526.1| tryptophan synthase beta [Camptotheca acuminata]	sp|O50046|TRPB_CAMAC	Tryptophan synthase beta chain 2, chloroplastic OS=Camptotheca acuminata GN=TSB PE=2 SV=1	all3794	COG0133	Tryptophan synthase beta chain	K01696	pop:POPTR_888009	tryptophan synthase beta chain [EC:4.2.1.20]	GO:0009683;GO:0006568//tryptophan metabolic process;GO:0008652//cellular amino acid biosynthetic process;GO:0006970//response to osmotic stress;GO:0006464//protein modification process	GO:0004672//protein kinase activity;GO:0048037//cofactor binding;GO:0032559//adenyl ribonucleotide binding;GO:0016836//hydro-lyase activity	GO:0009532//plastid stroma
100567	42.127	gi|222423012|dbj|BAH19489.1|	AT2G19480 [Arabidopsis thaliana]	--	--	--	--	--	K11279	ath:AT2G19480	nucleosome assembly protein 1-like 1	GO:0006259//DNA metabolic process;GO:0034728;GO:0009292//genetic transfer;GO:0010038//response to metal ion	-	GO:0043231//intracellular membrane-bounded organelle;GO:0016020//membrane
100568	4.6522	gi|260766931|gb|ACX50407.1|	ATP-dependent Clp protease [Eriobotrya japonica]	sp|Q8LB10|CLPR4_ARATH	ATP-dependent Clp protease proteolytic subunit-related protein 4, chloroplastic OS=Arabidopsis thaliana GN=CLPR4 PE=1 SV=1	all4358	COG0740	Protease subunit of ATP-dependent Clp proteases	K01358	pop:POPTR_580163	ATP-dependent Clp protease, protease subunit [EC:3.4.21.92]	GO:0019538//protein metabolic process	GO:0004175//endopeptidase activity	GO:0043231//intracellular membrane-bounded organelle
100569	32.4089	gi|28951043|gb|AAO63445.1|	At2g25737 [Arabidopsis thaliana]	--	--	--	--	--	--	--	--	-	-	GO:0031224//intrinsic to membrane;GO:0031410//cytoplasmic vesicle
10056	5.4817	--	--	--	--	--	--	--	--	--	--	-	-	-
100570	0.4212	--	--	--	--	--	--	--	--	--	--	-	-	-
100571	29.4961	--	--	--	--	--	--	--	--	--	--	-	-	-
100572	8.1564	gi|224146642|ref|XP_002336324.1|	cyclic nucleotide-gated channel [Populus trichocarpa] >gi|222834696|gb|EEE73159.1| cyclic nucleotide-gated channel [Populus trichocarpa]	sp|Q9SJA4|CNG14_ARATH	Probable cyclic nucleotide-gated ion channel 14 OS=Arabidopsis thaliana GN=CNGC14 PE=2 SV=2	--	--	--	K05391	ath:AT2G24610	cyclic nucleotide gated channel, other eukaryote	GO:0006811//ion transport;GO:0006875//cellular metal ion homeostasis;GO:0000904//cell morphogenesis involved in differentiation	GO:0005216//ion channel activity;GO:0005515//protein binding;GO:0000166//nucleotide binding	GO:0044459//plasma membrane part
100573	9.8935	gi|195625620|gb|ACG34640.1|	HT1 protein kinase [Zea mays]	sp|Q2MHE4|HT1_ARATH	Serine/threonine-protein kinase HT1 OS=Arabidopsis thaliana GN=HT1 PE=1 SV=1	--	--	--	--	--	--	GO:0006464//protein modification process;GO:0010118//stomatal movement	GO:0004672//protein kinase activity;GO:0032559//adenyl ribonucleotide binding	-
100574	48.8689	gi|9759403|dbj|BAB09858.1|	nuclear protein-like [Arabidopsis thaliana]	sp|Q99NB9|SF3B1_MOUSE	Splicing factor 3B subunit 1 OS=Mus musculus GN=Sf3b1 PE=1 SV=1	SPAC27F1.09c	COG5181	U2 snRNP spliceosome subunit	K12828	vvi:100243186	splicing factor 3B subunit 1	GO:0006396//RNA processing	-	GO:0009536//plastid
100575	11.9756	gi|115487230|ref|NP_001066102.1|	Os12g0136200 [Oryza sativa Japonica Group] >gi|113648609|dbj|BAF29121.1| Os12g0136200 [Oryza sativa Japonica Group]	sp|Q0P4R6|RBM46_XENTR	Probable RNA-binding protein 46 OS=Xenopus tropicalis GN=rbm46 PE=2 SV=1	--	--	--	K12741	osa:4328758	heterogeneous nuclear ribonucleoprotein A1/A3	-	GO:0005488//binding	GO:0043231//intracellular membrane-bounded organelle
100576	5.26	gi|115605074|ref|YP_784526.1|	NADH-plastoquinone oxidoreductase subunit 4L [Piper cenocladum] >gi|122164315|sp|Q06GK7.1|NU4LC_PIPCE RecName: Full=NAD(P)H-quinone oxidoreductase subunit 4L, chloroplastic; AltName: Full=NAD(P)H dehydrogenase subunit 4L; AltName: Full=NADH-plastoquinone oxidoreductase subunit 4L >gi|112253803|gb|ABI14524.1| NADH-plastoquinone oxidoreductase subunit 4L [Piper cenocladum]	sp|Q06GK7|NU4LC_PIPCE	NAD(P)H-quinone oxidoreductase subunit 4L, chloroplastic OS=Piper cenocladum GN=ndhE PE=3 SV=1	sll0522	COG0713	NADH:ubiquinone oxidoreductase subunit 11 or 4L (chain K)	K05576	osa:3131399	NADH dehydrogenase I subunit 4L [EC:1.6.5.3]	GO:0051234//establishment of localization;GO:0022904//respiratory electron transport chain	GO:0016491//oxidoreductase activity;GO:0048037//cofactor binding	GO:0031224//intrinsic to membrane;GO:0009534//chloroplast thylakoid
100577	12.95	gi|21616072|emb|CAC87810.2|	Tic62 protein [Pisum sativum]	sp|Q8H124|Y2446_ARATH	Uncharacterized protein At2g34460, chloroplastic OS=Arabidopsis thaliana GN=At2g34460 PE=1 SV=1	alr2751	COG0702	Predicted nucleoside-diphosphate-sugar epimerases	--	--	--	GO:0008152//metabolic process	GO:0005488//binding;GO:0003824//catalytic activity	GO:0009526//plastid envelope;GO:0009534//chloroplast thylakoid
100578	0.5134	--	--	--	--	--	--	--	--	--	--	-	-	-
100579	56.9779	gi|307707110|gb|ADN87327.1|	NAD-dependent malate dehydrogenase [Prunus armeniaca]	sp|O48905|MDHC_MEDSA	Malate dehydrogenase, cytoplasmic OS=Medicago sativa GN=CMDH PE=2 SV=1	RSc1998	COG0039	Malate/lactate dehydrogenases	K00025	rcu:RCOM_0400340	malate dehydrogenase [EC:1.1.1.37]	GO:0009060//aerobic respiration;GO:0043648//dicarboxylic acid metabolic process;GO:0006007//glucose catabolic process	GO:0016747//transferase activity, transferring acyl groups other than amino-acyl groups;GO:0016615//malate dehydrogenase activity	GO:0044424//intracellular part
10057	0.9826	gi|222423334|dbj|BAH19642.1|	AT1G79970 [Arabidopsis thaliana]	--	--	--	--	--	--	--	--	-	-	-
100580	65.431	gi|290760236|gb|ADD54643.1|	peroxidase [Bruguiera gymnorhiza]	sp|Q96518|PER16_ARATH	Peroxidase 16 OS=Arabidopsis thaliana GN=PER16 PE=1 SV=2	--	--	--	K00430	rcu:RCOM_0578390	peroxidase [EC:1.11.1.7]	GO:0008152//metabolic process;GO:0006950//response to stress	GO:0005506//iron ion binding;GO:0003824//catalytic activity;GO:0016209//antioxidant activity	GO:0044464//cell part
100581	59.8139	--	--	--	--	--	--	--	--	--	--	-	-	-
100582	24.7541	--	--	--	--	--	--	--	--	--	--	-	-	-
100583	21.5239	gi|211906492|gb|ACJ11739.1|	dihydrolipoamide dehydrogenase [Gossypium hirsutum]	sp|Q9M5K3|DLDH1_ARATH	Dihydrolipoyl dehydrogenase 1, mitochondrial OS=Arabidopsis thaliana GN=LPD1 PE=1 SV=2	SMc02487	COG1249	Pyruvate/2-oxoglutarate dehydrogenase complex, dihydrolipoamide dehydrogenase (E3) component, and related enzymes	K00382	rcu:RCOM_1002450	dihydrolipoamide dehydrogenase [EC:1.8.1.4]	GO:0009314//response to radiation;GO:0010038//response to metal ion;GO:0006091//generation of precursor metabolites and energy;GO:0019725//cellular homeostasis	GO:0016668//oxidoreductase activity, acting on sulfur group of donors, NAD or NADP as acceptor;GO:0046914//transition metal ion binding;GO:0032559//adenyl ribonucleotide binding	GO:0031980//mitochondrial lumen;GO:0005746//mitochondrial respiratory chain;GO:0005576//extracellular region
100584	2.816	--	--	--	--	--	--	--	--	--	--	-	-	-
100585	13.4646	gi|115486503|ref|NP_001068395.1|	Os11g0657200 [Oryza sativa Japonica Group] >gi|113645617|dbj|BAF28758.1| Os11g0657200 [Oryza sativa Japonica Group]	--	--	--	--	--	--	--	--	-	-	-
100586	5.9555	gi|9971223|dbj|BAB12440.1|	copalyldiphosphate synthase No1 [Lactuca sativa]	sp|O04408|KSA_PEA	Ent-copalyl diphosphate synthase, chloroplastic OS=Pisum sativum PE=2 SV=1	--	--	--	K04120	pop:POPTR_798561	ent-copalyl diphosphate synthase [EC:5.5.1.13]	GO:0016101;GO:0046246//terpene biosynthetic process	GO:0046872//metal ion binding;GO:0016872//intramolecular lyase activity	GO:0043231//intracellular membrane-bounded organelle
100587	50.1298	gi|297832348|ref|XP_002884056.1|	thioredoxin reductase [Arabidopsis lyrata subsp. lyrata] >gi|297329896|gb|EFH60315.1| thioredoxin reductase [Arabidopsis lyrata subsp. lyrata]	sp|Q39242|TRXB2_ARATH	Thioredoxin reductase 2 OS=Arabidopsis thaliana GN=NTR2 PE=2 SV=2	CPn0314	COG0492	Thioredoxin reductase	K00384	vvi:100263578	thioredoxin reductase (NADPH) [EC:1.8.1.9]	GO:0006801//superoxide metabolic process	GO:0030554//adenyl nucleotide binding;GO:0016209//antioxidant activity;GO:0003824//catalytic activity	GO:0044424//intracellular part
100588	23.4336	gi|42566947|ref|NP_193639.2|	EDR2; lipid binding [Arabidopsis thaliana]	--	--	--	--	--	--	--	--	-	GO:0005488//binding	GO:0016020//membrane
100589	15.4481	gi|226492251|ref|NP_001150227.1|	mitochondrial NADH ubiquinone oxidoreductase 29 kDa subunit [Zea mays] >gi|195637668|gb|ACG38302.1| mitochondrial NADH ubiquinone oxidoreductase 29 kDa subunit [Zea mays]	sp|Q9SMN1|UMP8_ARATH	Uncharacterized protein At3g48680, mitochondrial OS=Arabidopsis thaliana GN=At3g48680 PE=1 SV=1	RP516	COG0663	Carbonic anhydrases/acetyltransferases, isoleucine patch superfamily	K13171	ath:AT2G29210	serine/arginine repetitive matrix protein 1	-	GO:0003824//catalytic activity	-
10058	1.2981	gi|222423334|dbj|BAH19642.1|	AT1G79970 [Arabidopsis thaliana]	--	--	--	--	--	--	--	--	-	-	-
100590	0.2735	gi|226492251|ref|NP_001150227.1|	mitochondrial NADH ubiquinone oxidoreductase 29 kDa subunit [Zea mays] >gi|195637668|gb|ACG38302.1| mitochondrial NADH ubiquinone oxidoreductase 29 kDa subunit [Zea mays]	sp|Q9SMN1|UMP8_ARATH	Uncharacterized protein At3g48680, mitochondrial OS=Arabidopsis thaliana GN=At3g48680 PE=1 SV=1	RP516	COG0663	Carbonic anhydrases/acetyltransferases, isoleucine patch superfamily	--	--	--	-	GO:0003824//catalytic activity	-
100591	2.068	gi|15809986|gb|AAL06920.1|	AT3g19540/T31J18_4 [Arabidopsis thaliana] >gi|22137022|gb|AAM91356.1| At3g19540/T31J18_4 [Arabidopsis thaliana]	--	--	--	--	--	--	--	--	-	GO:0005488//binding	GO:0016020//membrane
100592	9.1451	--	--	--	--	--	--	--	--	--	--	-	-	-
100593	30.1642	gi|115445753|ref|NP_001046656.1|	Os02g0313400 [Oryza sativa Japonica Group] >gi|113536187|dbj|BAF08570.1| Os02g0313400 [Oryza sativa Japonica Group]	--	--	--	--	--	--	--	--	-	-	-
100594	49.6691	gi|15238238|ref|NP_199010.1|	binding [Arabidopsis thaliana] >gi|133778836|gb|ABO38758.1| At5g41950 [Arabidopsis thaliana]	--	--	--	--	--	--	--	--	GO:0006612//protein targeting to membrane	GO:0005488//binding	GO:0005741//mitochondrial outer membrane
100595	65.7248	gi|75335557|sp|Q9LVM0.1|Y5830_ARATH	RecName: Full=Probable inactive receptor kinase At5g58300; Flags: Precursor >gi|8777331|dbj|BAA96921.1| receptor-like protein kinase [Arabidopsis thaliana] >gi|24797034|gb|AAN64529.1| At5g58299/At5g58299 [Arabidopsis thaliana] >gi|224589729|gb|ACN59396.1| leucine-rich repeat receptor-like protein kinase [Arabidopsis thaliana]	sp|Q9LVM0|Y5830_ARATH	Probable inactive receptor kinase At5g58300 OS=Arabidopsis thaliana GN=At5g58300 PE=1 SV=1	MYPU_6850	COG0515	Serine/threonine protein kinase	K13416	ath:AT4G33430	brassinosteroid insensitive 1-associated receptor kinase 1 [EC:2.7.10.1 2.7.11.1]	GO:0006464//protein modification process;GO:0007167//enzyme linked receptor protein signaling pathway	GO:0004871//signal transducer activity;GO:0004672//protein kinase activity;GO:0016628//oxidoreductase activity, acting on the CH-CH group of donors, NAD or NADP as acceptor;GO:0032559//adenyl ribonucleotide binding	GO:0031224//intrinsic to membrane
100596	1.532	gi|7523707|gb|AAF63146.1|AC011001_16	Putative membrane protein [Arabidopsis thaliana]	sp|Q14692|BMS1_HUMAN	Ribosome biogenesis protein BMS1 homolog OS=Homo sapiens GN=BMS1 PE=1 SV=1	YPL217c	COG5192	GTP-binding protein required for 40S ribosome biogenesis	--	--	--	GO:0022613	GO:0017111//nucleoside-triphosphatase activity;GO:0032561//guanyl ribonucleotide binding	GO:0043231//intracellular membrane-bounded organelle
100597	0.8813	gi|115452841|ref|NP_001050021.1|	Os03g0333100 [Oryza sativa Japonica Group] >gi|113548492|dbj|BAF11935.1| Os03g0333100 [Oryza sativa Japonica Group]	sp|Q14692|BMS1_HUMAN	Ribosome biogenesis protein BMS1 homolog OS=Homo sapiens GN=BMS1 PE=1 SV=1	YPL217c	COG5192	GTP-binding protein required for 40S ribosome biogenesis	--	--	--	GO:0022613	GO:0017111//nucleoside-triphosphatase activity;GO:0032561//guanyl ribonucleotide binding	GO:0043231//intracellular membrane-bounded organelle
100598	36.5745	gi|195619838|gb|ACG31749.1|	serine-threonine kinase receptor-associated protein [Zea mays]	sp|Q54LT8|STRAP_DICDI	Serine-threonine kinase receptor-associated protein OS=Dictyostelium discoideum GN=strap PE=3 SV=1	sll0163	COG2319	FOG: WD40 repeat	K13137	sbi:SORBI_04g007180	serine-threonine kinase receptor-associated protein	-	GO:0016772//transferase activity, transferring phosphorus-containing groups;GO:0004871//signal transducer activity	GO:0031461//cullin-RING ubiquitin ligase complex
100599	54.7715	gi|297819816|ref|XP_002877791.1|	60S ribosomal protein L8 [Arabidopsis lyrata subsp. lyrata] >gi|297323629|gb|EFH54050.1| 60S ribosomal protein L8 [Arabidopsis lyrata subsp. lyrata]	sp|P29766|RL8_SOLLC	60S ribosomal protein L8 OS=Solanum lycopersicum GN=RPL8 PE=2 SV=1	--	--	--	K02938	zma:100191681	large subunit ribosomal protein L8e	-	-	-
10059	34.8367	gi|115435420|ref|NP_001042468.1|	Os01g0227100 [Oryza sativa Japonica Group] >gi|75285786|sp|Q5N800.1|NYC1_ORYSJ RecName: Full=Probable chlorophyll(ide) b reductase NYC1, chloroplastic; AltName: Full=Protein NON-YELLOW COLORING 1; Short=OsNYC1; Flags: Precursor >gi|113531999|dbj|BAF04382.1| Os01g0227100 [Oryza sativa Japonica Group] >gi|134254413|dbj|BAF49740.1| short-chain dehydrogenase/reductase NYC1 [Oryza sativa Japonica Grou…	sp|Q5N800|NYC1_ORYSJ	Probable chlorophyll(ide) b reductase NYC1, chloroplastic OS=Oryza sativa subsp. japonica GN=NYC1 PE=1 SV=1	XF1726	COG1028	Dehydrogenases with different specificities (related to short-chain alcohol dehydrogenases)	K13606	vvi:100259397	chlorophyll(ide) b reductase [EC:1.1.1.294]	-	-	-
1005	12.0408	gi|225459852|ref|XP_002284837.1|	PREDICTED: similar to T23E18.17 [Vitis vinifera]	sp|Q9FPQ6|GP1_CHLRE	Vegetative cell wall protein gp1 OS=Chlamydomonas reinhardtii GN=GP1 PE=2 SV=1	Rv3876	COG0455	ATPases involved in chromosome partitioning	--	--	--	-	-	-
100600	5.1211	--	--	--	--	--	--	--	--	--	--	-	-	-
100601	2.2805	gi|167962162|dbj|BAG09370.1|	peroxisomal fatty acid beta-oxidation multifunctional protein [Glycine max]	sp|Q39659|MFPA_CUCSA	Glyoxysomal fatty acid beta-oxidation multifunctional protein MFP-a OS=Cucumis sativus PE=1 SV=1	RSc1759_2	COG1250	3-hydroxyacyl-CoA dehydrogenase	K10527	osa:4326503	enoyl-CoA hydratase/3-hydroxyacyl-CoA dehydrogenase [EC:4.2.1.17 1.1.1.35 1.1.1.211]	GO:0009062//fatty acid catabolic process	GO:0016863//intramolecular oxidoreductase activity, transposing C=C bonds;GO:0016616//oxidoreductase activity, acting on the CH-OH group of donors, NAD or NADP as acceptor;GO:0048037//cofactor binding;GO:0016836//hydro-lyase activity;GO:0016856	GO:0030312//external encapsulating structure;GO:0005777//peroxisome;GO:0031981//nuclear lumen
100602	1.2688	gi|42540755|gb|AAS19278.1|	mitogen-activated protein kinase kinase kinase [Vitis vinifera]	sp|O22042|M3K3_ARATH	Mitogen-activated protein kinase kinase kinase 3 OS=Arabidopsis thaliana GN=ANP3 PE=1 SV=1	--	--	--	--	--	--	GO:0030865//cortical cytoskeleton organization;GO:0009791//post-embryonic development;GO:0006950//response to stress;GO:0006464//protein modification process	GO:0016628//oxidoreductase activity, acting on the CH-CH group of donors, NAD or NADP as acceptor;GO:0032559//adenyl ribonucleotide binding;GO:0004702//receptor signaling protein serine/threonine kinase activity	GO:0005576//extracellular region
100603	18.8504	gi|297816858|ref|XP_002876312.1|	regulator of chromosome condensation family protein [Arabidopsis lyrata subsp. lyrata] >gi|297322150|gb|EFH52571.1| regulator of chromosome condensation family protein [Arabidopsis lyrata subsp. lyrata]	--	--	--	--	--	--	--	--	-	-	-
100604	71.4762	gi|15241502|ref|NP_196420.1|	glycerophosphoryl diester phosphodiesterase family protein [Arabidopsis thaliana] >gi|6562317|emb|CAB62615.1| glycerophosphodiester phosphodiesterase-like protein [Arabidopsis thaliana] >gi|66792678|gb|AAY56441.1| At5g08030 [Arabidopsis thaliana]	--	--	CC3272	COG0584	Glycerophosphoryl diester phosphodiesterase	K01126	pop:POPTR_596420	glycerophosphoryl diester phosphodiesterase [EC:3.1.4.46]	GO:0019400	GO:0008081//phosphoric diester hydrolase activity	GO:0043231//intracellular membrane-bounded organelle;GO:0031410//cytoplasmic vesicle
100605	28.7231	--	--	--	--	--	--	--	--	--	--	-	-	-
100606	6.066	gi|30696340|ref|NP_200158.2|	GLT1; glutamate synthase (NADH) [Arabidopsis thaliana] >gi|300680981|sp|Q9LV03.2|GLUT1_ARATH RecName: Full=Glutamate synthase 1 [NADH], chloroplastic; AltName: Full=NADH-dependent glutamate synthase 1; Short=NADH-GOGAT 1; Flags: Precursor	sp|Q9LV03|GLUT1_ARATH	Glutamate synthase 1 [NADH], chloroplastic OS=Arabidopsis thaliana GN=GLT1 PE=1 SV=2	alr4344_2	COG0069	Glutamate synthase domain 2	K00264	ath:AT5G53460	glutamate synthase (NADPH/NADH) [EC:1.4.1.13 1.4.1.14]	GO:0040007//growth;GO:0006536//glutamate metabolic process	GO:0045181//glutamate synthase activity, NADH or NADPH as acceptor;GO:0030554//adenyl nucleotide binding;GO:0051536//iron-sulfur cluster binding;GO:0046914//transition metal ion binding	GO:0009536//plastid
100607	13.853	gi|297806387|ref|XP_002871077.1|	ferredoxin-dependent glutamate synthase 1 [Arabidopsis lyrata subsp. lyrata] >gi|297316914|gb|EFH47336.1| ferredoxin-dependent glutamate synthase 1 [Arabidopsis lyrata subsp. lyrata]	sp|Q9T0P4|GLTB2_ARATH	Ferredoxin-dependent glutamate synthase 2, chloroplastic OS=Arabidopsis thaliana GN=GLU2 PE=1 SV=2	alr4344_1	COG0067	Glutamate synthase domain 1	K00284	pop:POPTR_819004	glutamate synthase (ferredoxin) [EC:1.4.7.1]	GO:0009314//response to radiation;GO:0031323//regulation of cellular metabolic process;GO:0006536//glutamate metabolic process;GO:0043094//cellular metabolic compound salvage	GO:0043169//cation binding;GO:0051536//iron-sulfur cluster binding;GO:0015930//glutamate synthase activity	GO:0009532//plastid stroma;GO:0009526//plastid envelope;GO:0005576//extracellular region
100608	13.2433	gi|226529026|ref|NP_001148165.1|	beta-glucosidase [Zea mays] >gi|195616320|gb|ACG29990.1| beta-glucosidase [Zea mays]	sp|Q7XSK0|BGL18_ORYSJ	Beta-glucosidase 18 OS=Oryza sativa subsp. japonica GN=BGLU18 PE=2 SV=2	CAC0385	COG2723	Beta-glucosidase/6-phospho-beta-glucosidase/beta-galactosidase	--	--	--	GO:0044238//primary metabolic process	GO:0016798//hydrolase activity, acting on glycosyl bonds;GO:0043167//ion binding	GO:0031410//cytoplasmic vesicle
100609	18.9251	gi|54291571|dbj|BAD62495.1|	RB-binding protein-like [Oryza sativa Japonica Group]	--	--	--	--	--	--	--	--	-	-	-
10060	23.7608	gi|115448709|ref|NP_001048134.1|	Os02g0751100 [Oryza sativa Japonica Group] >gi|46390211|dbj|BAD15642.1| aspartyl protease-like [Oryza sativa Japonica Group] >gi|113537665|dbj|BAF10048.1| Os02g0751100 [Oryza sativa Japonica Group]	sp|Q9LX20|ASPL1_ARATH	Aspartic proteinase-like protein 1 OS=Arabidopsis thaliana GN=At5g10080 PE=1 SV=1	--	--	--	K03006	rcu:RCOM_0782880	DNA-directed RNA polymerase II subunit A [EC:2.7.7.6]	-	-	-
100610	40.4121	--	--	--	--	--	--	--	--	--	--	-	-	-
100611	22.1796	gi|75335491|sp|Q9LU46.1|RH35_ARATH	RecName: Full=DEAD-box ATP-dependent RNA helicase 35 >gi|8843865|dbj|BAA97391.1| DEAD-box protein abstrakt [Arabidopsis thaliana] >gi|110740861|dbj|BAE98527.1| DEAD-box protein abstrakt [Arabidopsis thaliana]	sp|Q9LU46|RH35_ARATH	DEAD-box ATP-dependent RNA helicase 35 OS=Arabidopsis thaliana GN=RH35 PE=2 SV=1	ECU08g1080	COG0513	Superfamily II DNA and RNA helicases	K13116	vvi:100249809	ATP-dependent RNA helicase DDX41 [EC:3.6.4.13]	-	-	-
100612	68.2669	gi|115434464|ref|NP_001041990.1|	Os01g0142200 [Oryza sativa Japonica Group] >gi|113531521|dbj|BAF03904.1| Os01g0142200 [Oryza sativa Japonica Group]	sp|Q8QZZ7|TPRKB_MOUSE	TP53RK-binding protein OS=Mus musculus GN=Tprkb PE=2 SV=1	--	--	--	--	--	--	-	-	GO:0043231//intracellular membrane-bounded organelle
100613	10.1338	gi|297820766|ref|XP_002878266.1|	UDP-galactose transporter 6 [Arabidopsis lyrata subsp. lyrata] >gi|297324104|gb|EFH54525.1| UDP-galactose transporter 6 [Arabidopsis lyrata subsp. lyrata]	sp|Q6DCG9|S35A5_XENLA	Probable UDP-sugar transporter protein SLC35A5 OS=Xenopus laevis GN=slc35a5 PE=2 SV=1	SPCC1795.03	COG0697	Permeases of the drug/metabolite transporter (DMT) superfamily	--	--	--	GO:0008643//carbohydrate transport	GO:0005402;GO:0015144//carbohydrate transmembrane transporter activity	GO:0012505//endomembrane system;GO:0031224//intrinsic to membrane
100614	29.2155	--	--	--	--	--	--	--	--	--	--	-	-	-
100615	25.2677	gi|15221164|ref|NP_177561.1|	glycerophosphoryl diester phosphodiesterase family protein [Arabidopsis thaliana]	--	--	all0275_2	COG0584	Glycerophosphoryl diester phosphodiesterase	K01126	vvi:100260480	glycerophosphoryl diester phosphodiesterase [EC:3.1.4.46]	GO:0019400	GO:0008081//phosphoric diester hydrolase activity	GO:0043231//intracellular membrane-bounded organelle;GO:0031410//cytoplasmic vesicle
100616	34.0192	gi|15221164|ref|NP_177561.1|	glycerophosphoryl diester phosphodiesterase family protein [Arabidopsis thaliana]	--	--	all0275_2	COG0584	Glycerophosphoryl diester phosphodiesterase	K01126	vvi:100260480	glycerophosphoryl diester phosphodiesterase [EC:3.1.4.46]	GO:0019400	GO:0008081//phosphoric diester hydrolase activity	GO:0043231//intracellular membrane-bounded organelle;GO:0031410//cytoplasmic vesicle
100617	0	gi|186510260|ref|NP_188683.3|	MSH5 (MUTS-HOMOLOGUE 5); ATP binding / damaged DNA binding / mismatched DNA binding [Arabidopsis thaliana]	--	--	--	--	--	K08741	vvi:100252044	DNA mismatch repair protein MSH5	-	GO:0003677//DNA binding	-
100618	0	gi|134285215|gb|ABO69626.1|	MutS-like protein 5 [Arabidopsis thaliana]	sp|Q6CSR1|MSH3_KLULA	DNA mismatch repair protein MSH3 OS=Kluyveromyces lactis (strain ATCC 8585 / CBS 2359 / DSM 70799 / NBRC 1267 / NRRL Y-1140 / WM37) GN=MSH3 PE=3 SV=1	YDL154w	COG0249	Mismatch repair ATPase (MutS family)	K08741	vvi:100252044	DNA mismatch repair protein MSH5	GO:0006281//DNA repair	GO:0032559//adenyl ribonucleotide binding;GO:0003690//double-stranded DNA binding	-
100619	0	gi|134285215|gb|ABO69626.1|	MutS-like protein 5 [Arabidopsis thaliana]	sp|Q9QUM7|MSH5_MOUSE	MutS protein homolog 5 OS=Mus musculus GN=Msh5 PE=2 SV=1	YDL154w	COG0249	Mismatch repair ATPase (MutS family)	K08741	vvi:100252044	DNA mismatch repair protein MSH5	GO:0006281//DNA repair	GO:0032559//adenyl ribonucleotide binding;GO:0003690//double-stranded DNA binding	-
10061	13.5231	gi|229610915|emb|CAX51389.1|	disproportionating enzyme [Hordeum vulgare subsp. vulgare]	sp|Q69Q02|DPE2_ORYSJ	4-alpha-glucanotransferase DPE2 OS=Oryza sativa subsp. japonica GN=DPE2 PE=2 SV=1	--	--	--	K00705	sbi:SORBI_02g042100	4-alpha-glucanotransferase [EC:2.4.1.25]	-	-	-
100620	0	gi|134285215|gb|ABO69626.1|	MutS-like protein 5 [Arabidopsis thaliana]	sp|Q24X61|MUTS_DESHY	DNA mismatch repair protein mutS OS=Desulfitobacterium hafniense (strain Y51) GN=mutS PE=3 SV=1	YDL154w	COG0249	Mismatch repair ATPase (MutS family)	K08741	vvi:100252044	DNA mismatch repair protein MSH5	-	GO:0003677//DNA binding	-
100621	0	gi|134285215|gb|ABO69626.1|	MutS-like protein 5 [Arabidopsis thaliana]	sp|Q6CSR1|MSH3_KLULA	DNA mismatch repair protein MSH3 OS=Kluyveromyces lactis (strain ATCC 8585 / CBS 2359 / DSM 70799 / NBRC 1267 / NRRL Y-1140 / WM37) GN=MSH3 PE=3 SV=1	YDL154w	COG0249	Mismatch repair ATPase (MutS family)	K08741	vvi:100252044	DNA mismatch repair protein MSH5	GO:0006281//DNA repair	GO:0032559//adenyl ribonucleotide binding;GO:0003690//double-stranded DNA binding	-
100622	0	gi|186510260|ref|NP_188683.3|	MSH5 (MUTS-HOMOLOGUE 5); ATP binding / damaged DNA binding / mismatched DNA binding [Arabidopsis thaliana]	--	--	--	--	--	K08741	vvi:100252044	DNA mismatch repair protein MSH5	-	GO:0003677//DNA binding	-
100623	0	gi|134285215|gb|ABO69626.1|	MutS-like protein 5 [Arabidopsis thaliana]	sp|Q3ZYA0|MUTS_DEHSC	DNA mismatch repair protein mutS OS=Dehalococcoides sp. (strain CBDB1) GN=mutS PE=3 SV=1	YDL154w	COG0249	Mismatch repair ATPase (MutS family)	K08741	vvi:100252044	DNA mismatch repair protein MSH5	GO:0006281//DNA repair	GO:0032559//adenyl ribonucleotide binding;GO:0003690//double-stranded DNA binding	-
100624	0	gi|134285215|gb|ABO69626.1|	MutS-like protein 5 [Arabidopsis thaliana]	sp|Q3ZYA0|MUTS_DEHSC	DNA mismatch repair protein mutS OS=Dehalococcoides sp. (strain CBDB1) GN=mutS PE=3 SV=1	YDL154w	COG0249	Mismatch repair ATPase (MutS family)	K08741	vvi:100252044	DNA mismatch repair protein MSH5	GO:0006281//DNA repair	GO:0032559//adenyl ribonucleotide binding;GO:0003690//double-stranded DNA binding	-
100625	0	gi|134285215|gb|ABO69626.1|	MutS-like protein 5 [Arabidopsis thaliana]	sp|Q24X61|MUTS_DESHY	DNA mismatch repair protein mutS OS=Desulfitobacterium hafniense (strain Y51) GN=mutS PE=3 SV=1	YDL154w	COG0249	Mismatch repair ATPase (MutS family)	K08741	vvi:100252044	DNA mismatch repair protein MSH5	-	GO:0003677//DNA binding	-
100626	0	gi|134285215|gb|ABO69626.1|	MutS-like protein 5 [Arabidopsis thaliana]	sp|Q9QUM7|MSH5_MOUSE	MutS protein homolog 5 OS=Mus musculus GN=Msh5 PE=2 SV=1	YDL154w	COG0249	Mismatch repair ATPase (MutS family)	K08741	vvi:100252044	DNA mismatch repair protein MSH5	GO:0006281//DNA repair	GO:0032559//adenyl ribonucleotide binding;GO:0003690//double-stranded DNA binding	-
100627	78.1206	gi|115451887|ref|NP_001049544.1|	Os03g0246500 [Oryza sativa Japonica Group] >gi|108707154|gb|ABF94949.1| expressed protein [Oryza sativa Japonica Group] >gi|113548015|dbj|BAF11458.1| Os03g0246500 [Oryza sativa Japonica Group]	sp|Q0WSY2|FPP4_ARATH	Filament-like plant protein 4 OS=Arabidopsis thaliana GN=FPP4 PE=2 SV=1	--	--	--	--	--	--	-	-	-
100628	23.4336	gi|15224671|ref|NP_180698.1|	pentatricopeptide (PPR) repeat-containing protein [Arabidopsis thaliana] >gi|75206083|sp|Q9SIC9.1|PP178_ARATH RecName: Full=Pentatricopeptide repeat-containing protein At2g31400, chloroplastic; Flags: Precursor	sp|Q9SIC9|PP178_ARATH	Pentatricopeptide repeat-containing protein At2g31400, chloroplastic OS=Arabidopsis thaliana GN=At2g31400 PE=2 SV=1	--	--	--	--	--	--	GO:0006355//regulation of transcription, DNA-dependent	-	GO:0000229
100629	13.1061	gi|145362223|ref|NP_973754.2|	targeting protein-related [Arabidopsis thaliana]	--	--	--	--	--	--	--	--	-	-	-
10062	4.2724	--	--	--	--	--	--	--	--	--	--	-	-	-
100630	59.7761	gi|34365761|gb|AAQ65192.1|	At3g08670 [Arabidopsis thaliana]	sp|P47179|DAN4_YEAST	Cell wall protein DAN4 OS=Saccharomyces cerevisiae (strain ATCC 204508 / S288c) GN=DAN4 PE=2 SV=1	DRA0210	COG0747	ABC-type dipeptide transport system, periplasmic component	--	--	--	-	-	-
100631	33.4378	gi|297816858|ref|XP_002876312.1|	regulator of chromosome condensation family protein [Arabidopsis lyrata subsp. lyrata] >gi|297322150|gb|EFH52571.1| regulator of chromosome condensation family protein [Arabidopsis lyrata subsp. lyrata]	sp|Q15751|HERC1_HUMAN	Probable E3 ubiquitin-protein ligase HERC1 OS=Homo sapiens GN=HERC1 PE=1 SV=2	ECU04g1500	COG5184	Alpha-tubulin suppressor and related RCC1 domain-containing proteins	K10615	cme:CMB070C	E3 ubiquitin-protein ligase HERC4 [EC:6.3.2.19]	-	-	-
100632	0.7685	gi|297816858|ref|XP_002876312.1|	regulator of chromosome condensation family protein [Arabidopsis lyrata subsp. lyrata] >gi|297322150|gb|EFH52571.1| regulator of chromosome condensation family protein [Arabidopsis lyrata subsp. lyrata]	sp|Q4R828|RCCD1_MACFA	RCC1 domain-containing protein 1 OS=Macaca fascicularis GN=RCCD1 PE=2 SV=1	ECU04g1500	COG5184	Alpha-tubulin suppressor and related RCC1 domain-containing proteins	K10615	cme:CMB070C	E3 ubiquitin-protein ligase HERC4 [EC:6.3.2.19]	-	GO:0016772//transferase activity, transferring phosphorus-containing groups	-
100633	13.6575	--	--	--	--	--	--	--	--	--	--	-	-	-
100634	17.2192	gi|225030812|gb|ACN79519.1|	reduced leaflet 1 [Lotus japonicus]	sp|Q9LDX1|SGS3_ARATH	Protein SUPPRESSOR OF GENE SILENCING 3 OS=Arabidopsis thaliana GN=SGS3 PE=1 SV=1	--	--	--	--	--	--	GO:0009791//post-embryonic development;GO:0030422//production of siRNA involved in RNA interference;GO:0002252	-	-
100635	44.8379	gi|297825869|ref|XP_002880817.1|	nitrate transporter [Arabidopsis lyrata subsp. lyrata] >gi|297326656|gb|EFH57076.1| nitrate transporter [Arabidopsis lyrata subsp. lyrata]	sp|Q9SZY4|PTR27_ARATH	Nitrate transporter 1.4 OS=Arabidopsis thaliana GN=NRT1.4 PE=1 SV=1	ECU11g1050	COG3104	Dipeptide/tripeptide permease	K03305	ppp:PHYPADRAFT_189464	proton-dependent oligopeptide transporter, POT family	GO:0006950//response to stress;GO:0015833//peptide transport;GO:0009719//response to endogenous stimulus	-	GO:0031224//intrinsic to membrane
100636	47.866	gi|115476820|ref|NP_001062006.1|	Os08g0468100 [Oryza sativa Japonica Group] >gi|116256153|sp|P16081.3|NIA1_ORYSJ RecName: Full=Nitrate reductase [NADH] 1; Short=NR1 >gi|42407400|dbj|BAD09558.1| nitrate reductase apoenzyme [Oryza sativa Japonica Group] >gi|113623975|dbj|BAF23920.1| Os08g0468100 [Oryza sativa Japonica Group]	sp|P16081|NIA1_ORYSJ	Nitrate reductase [NADH] 1 OS=Oryza sativa subsp. japonica GN=NIA1 PE=2 SV=3	--	--	--	K00360	osa:4345795	nitrate reductase (NADH) [EC:1.7.1.1]	GO:0008152//metabolic process	GO:0046914//transition metal ion binding;GO:0016491//oxidoreductase activity	-
100637	0.702	--	--	--	--	--	--	--	--	--	--	-	-	-
100638	53.6531	gi|115481800|ref|NP_001064493.1|	Os10g0387000 [Oryza sativa Japonica Group] >gi|78708489|gb|ABB47464.1| Cytidylyltransferase family protein, expressed [Oryza sativa Japonica Group] >gi|113639102|dbj|BAF26407.1| Os10g0387000 [Oryza sativa Japonica Group]	sp|Q55BZ4|PCY2_DICDI	Ethanolamine-phosphate cytidylyltransferase OS=Dictyostelium discoideum GN=pctA PE=1 SV=1	ECU11g0870	COG0615	Cytidylyltransferase	K00967	vvi:100251543	ethanolamine-phosphate cytidylyltransferase [EC:2.7.7.14]	-	-	-
100639	25.6345	gi|283132359|dbj|BAI63585.1|	ACT-domain-containing protein kinase [Lotus japonicus]	--	--	--	--	--	--	--	--	GO:0006464//protein modification process	GO:0031406//carboxylic acid binding;GO:0004672//protein kinase activity;GO:0032559//adenyl ribonucleotide binding	GO:0044444//cytoplasmic part
10063	2.7927	--	--	--	--	--	--	--	--	--	--	-	-	-
100640	16.695	gi|283132359|dbj|BAI63585.1|	ACT-domain-containing protein kinase [Lotus japonicus]	--	--	--	--	--	--	--	--	GO:0008152//metabolic process	GO:0004672//protein kinase activity;GO:0000166//nucleotide binding	GO:0044444//cytoplasmic part
100641	4.5756	gi|15912313|gb|AAL08290.1|	AT5g24690/MXC17_8 [Arabidopsis thaliana]	--	--	--	--	--	--	--	--	-	-	GO:0009528//plastid inner membrane
100642	0.0691	gi|15912313|gb|AAL08290.1|	AT5g24690/MXC17_8 [Arabidopsis thaliana]	sp|Q84ZL0|FH5_ORYSJ	Formin-like protein 5 OS=Oryza sativa subsp. japonica GN=FH5 PE=2 SV=2	--	--	--	--	--	--	-	-	GO:0009528//plastid inner membrane
100643	0.6845	gi|15912313|gb|AAL08290.1|	AT5g24690/MXC17_8 [Arabidopsis thaliana]	sp|Q84ZL0|FH5_ORYSJ	Formin-like protein 5 OS=Oryza sativa subsp. japonica GN=FH5 PE=2 SV=2	--	--	--	--	--	--	-	-	GO:0009528//plastid inner membrane
100644	22.5992	--	--	--	--	--	--	--	--	--	--	-	-	-
100645	15.1126	gi|134035496|gb|ABO47736.1|	alpha-tubulin [Gossypium hirsutum] >gi|223453028|gb|ACM89778.1| alpha-tubulin 6 [Gossypium hirsutum]	sp|Q6VAG0|TBA2_GOSHI	Tubulin alpha-2 chain OS=Gossypium hirsutum PE=2 SV=1	SPBC16A3.15c	COG5023	Tubulin	K07374	osa:4333966	tubulin alpha	GO:0043623//cellular protein complex assembly;GO:0007017//microtubule-based process	GO:0032561//guanyl ribonucleotide binding;GO:0017111//nucleoside-triphosphatase activity	GO:0032991;GO:0015630//microtubule cytoskeleton
100646	5.1355	gi|297596132|ref|NP_001042057.2|	Os01g0153800 [Oryza sativa Japonica Group] >gi|255672887|dbj|BAF03971.2| Os01g0153800 [Oryza sativa Japonica Group]	sp|Q9LVB8|CXE20_ARATH	Probable carboxylesterase 120 OS=Arabidopsis thaliana GN=CXE20 PE=2 SV=1	Rv1400c	COG0657	Esterase/lipase	--	--	--	-	GO:0016788//hydrolase activity, acting on ester bonds	-
100647	5.9814	gi|21779966|gb|AAM77595.1|AF507018_1	auxin transport protein [Arabidopsis thaliana]	sp|Q54QG5|Y3893_DICDI	Probable E3 ubiquitin-protein ligase DDB_G0283893 OS=Dictyostelium discoideum GN=DDB_G0283893 PE=3 SV=2	--	--	--	K10691	ath:AT3G02260	E3 ubiquitin-protein ligase UBR4 [EC:6.3.2.19]	GO:0006260//DNA replication	GO:0046914//transition metal ion binding;GO:0003676//nucleic acid binding;GO:0019787//small conjugating protein ligase activity;GO:0034061	GO:0031410//cytoplasmic vesicle
100648	7.9913	gi|115463745|ref|NP_001055472.1|	Os05g0398100 [Oryza sativa Japonica Group] >gi|113579023|dbj|BAF17386.1| Os05g0398100 [Oryza sativa Japonica Group]	sp|B9DHT4|ARIA_ARATH	ARM REPEAT PROTEIN INTERACTING WITH ABF2 OS=Arabidopsis thaliana GN=ARIA PE=1 SV=2	--	--	--	--	--	--	GO:0006810//transport	GO:0008320//protein transmembrane transporter activity;GO:0005488//binding	GO:0044464//cell part
100649	16.1438	--	--	--	--	--	--	--	--	--	--	-	-	-
10064	2.976	gi|226508132|ref|NP_001150590.1|	retrotransposon protein [Zea mays] >gi|195640392|gb|ACG39664.1| retrotransposon protein [Zea mays]	sp|Q8CES0|NAA30_MOUSE	N-alpha-acetyltransferase 30, NatC catalytic subunit OS=Mus musculus GN=Naa30 PE=2 SV=2	SPBC15D4.06	COG0456	Acetyltransferases	K00670	rcu:RCOM_1445070	peptide alpha-N-acetyltransferase [EC:2.3.1.88]	-	-	-
100650	50.6757	gi|115439213|ref|NP_001043886.1|	Os01g0682500 [Oryza sativa Japonica Group] >gi|56202305|dbj|BAD73764.1| phosphoribulokinase/uridine kinase-like [Oryza sativa Japonica Group] >gi|56784876|dbj|BAD82147.1| phosphoribulokinase/uridine kinase-like [Oryza sativa Japonica Group] >gi|113533417|dbj|BAF05800.1| Os01g0682500 [Oryza sativa Japonica Group]	sp|Q944I4|GLYK_ARATH	D-glycerate 3-kinase, chloroplastic OS=Arabidopsis thaliana GN=GLYK PE=1 SV=2	SPAC630.09c	COG4240	Predicted kinase	--	--	--	GO:0006613//cotranslational protein targeting to membrane;GO:0043094//cellular metabolic compound salvage	GO:0032561//guanyl ribonucleotide binding;GO:0016301//kinase activity;GO:0032559//adenyl ribonucleotide binding	GO:0009532//plastid stroma;GO:0009526//plastid envelope
100651	18.0121	gi|115466824|ref|NP_001057011.1|	Os06g0186600 [Oryza sativa Japonica Group] >gi|113595051|dbj|BAF18925.1| Os06g0186600 [Oryza sativa Japonica Group]	--	--	--	--	--	--	--	--	-	-	-
100652	10.2805	gi|186494184|ref|NP_177125.3|	CUL3B (CULLIN 3B); protein binding / ubiquitin-protein ligase [Arabidopsis thaliana] >gi|75169732|sp|Q9C9L0.1|CUL3B_ARATH RecName: Full=Cullin-3B; Short=AtCUL3b	sp|Q9C9L0|CUL3B_ARATH	Cullin-3B OS=Arabidopsis thaliana GN=CUL3B PE=1 SV=1	SPAC24H6.03	COG5647	Cullin, a subunit of E3 ubiquitin ligase	K03869	vvi:100254227	cullin 3	GO:0019941//modification-dependent protein catabolic process;GO:0003006//reproductive developmental process	GO:0019899//enzyme binding	GO:0031461//cullin-RING ubiquitin ligase complex
100653	63.0486	gi|17386128|gb|AAL38610.1|AF446877_1	AT3g52740/F3C22_140 [Arabidopsis thaliana] >gi|15450655|gb|AAK96599.1| AT3g52740/F3C22_140 [Arabidopsis thaliana]	--	--	--	--	--	--	--	--	-	-	-
100654	8.5242	--	--	--	--	--	--	--	--	--	--	-	-	-
100655	4.8379	--	--	--	--	--	--	--	--	--	--	-	-	-
100656	8.6329	--	--	--	--	--	--	--	--	--	--	-	-	-
100657	44.2144	gi|297811763|ref|XP_002873765.1|	binding protein [Arabidopsis lyrata subsp. lyrata] >gi|297319602|gb|EFH50024.1| binding protein [Arabidopsis lyrata subsp. lyrata]	--	--	--	--	--	--	--	--	-	-	-
100658	9.6291	gi|15238328|ref|NP_199039.1|	scpl42 (serine carboxypeptidase-like 42); serine-type carboxypeptidase [Arabidopsis thaliana] >gi|75170531|sp|Q9FH05.1|SCP42_ARATH RecName: Full=Serine carboxypeptidase-like 42; Flags: Precursor >gi|13605557|gb|AAK32772.1|AF361604_1 AT5g42240/K5J14_4 [Arabidopsis thaliana] >gi|10177009|dbj|BAB10197.1| serine carboxypeptidase II-like [Arabidopsis thaliana] >gi|23505957|gb|AAN28838.1| At5g42240/K5J…	sp|Q9FH05|SCP42_ARATH	Serine carboxypeptidase-like 42 OS=Arabidopsis thaliana GN=SCPL42 PE=2 SV=1	SPBC16G5.09	COG2939	Carboxypeptidase C (cathepsin A)	K13289	vvi:100248712	cathepsin A [EC:3.4.16.5]	GO:0019538//protein metabolic process	GO:0004180//carboxypeptidase activity	GO:0030312//external encapsulating structure
100659	35.8389	gi|110737915|dbj|BAF00895.1|	ARG1 protein [Arabidopsis thaliana]	sp|Q9ZSY2|DNJ15_ARATH	Chaperone protein dnaJ 15 OS=Arabidopsis thaliana GN=ATJ15 PE=1 SV=1	--	--	--	--	--	--	GO:0044267//cellular protein metabolic process;GO:0009630//gravitropism	GO:0005515//protein binding	GO:0044464//cell part
10065	0.6607	gi|226508132|ref|NP_001150590.1|	retrotransposon protein [Zea mays] >gi|195640392|gb|ACG39664.1| retrotransposon protein [Zea mays]	sp|Q0IHH1|NAA30_XENLA	N-alpha-acetyltransferase 30, NatC catalytic subunit OS=Xenopus laevis GN=naa30 PE=2 SV=1	SPBC15D4.06	COG0456	Acetyltransferases	K00670	rcu:RCOM_1445070	peptide alpha-N-acetyltransferase [EC:2.3.1.88]	-	-	-
100660	31.2073	--	--	--	--	--	--	--	--	--	--	-	-	-
100661	58.3268	gi|115441817|ref|NP_001045188.1|	Os01g0915600 [Oryza sativa Japonica Group] >gi|113534719|dbj|BAF07102.1| Os01g0915600 [Oryza sativa Japonica Group]	--	--	--	--	--	--	--	--	-	-	-
100662	40.4197	gi|224092083|ref|XP_002309467.1|	f-box family protein [Populus trichocarpa] >gi|222855443|gb|EEE92990.1| f-box family protein [Populus trichocarpa]	sp|Q9SMY8|FBL15_ARATH	F-box/LRR-repeat protein 15 OS=Arabidopsis thaliana GN=FBL15 PE=1 SV=2	--	--	--	--	--	--	-	GO:0005488//binding	-
100663	19.5231	gi|115478769|ref|NP_001062978.1|	Os09g0360500 [Oryza sativa Japonica Group] >gi|113631211|dbj|BAF24892.1| Os09g0360500 [Oryza sativa Japonica Group]	sp|O65677|KCS2_ARATH	Probable 3-ketoacyl-CoA synthase 2 OS=Arabidopsis thaliana GN=KCS2 PE=2 SV=1	--	--	--	--	--	--	GO:0008152//metabolic process	-	GO:0043231//intracellular membrane-bounded organelle;GO:0031410//cytoplasmic vesicle
100664	24.2443	gi|115478769|ref|NP_001062978.1|	Os09g0360500 [Oryza sativa Japonica Group] >gi|113631211|dbj|BAF24892.1| Os09g0360500 [Oryza sativa Japonica Group]	sp|O65677|KCS2_ARATH	Probable 3-ketoacyl-CoA synthase 2 OS=Arabidopsis thaliana GN=KCS2 PE=2 SV=1	--	--	--	K00558	cre:CHLREDRAFT_15852	DNA (cytosine-5-)-methyltransferase [EC:2.1.1.37]	GO:0006629//lipid metabolic process	GO:0003824//catalytic activity	GO:0043231//intracellular membrane-bounded organelle;GO:0031410//cytoplasmic vesicle
100665	16.4264	gi|76262498|gb|ABA41399.1|	pherophorin-C1 protein precursor [Chlamydomonas reinhardtii]	sp|Q9FPQ6|GP1_CHLRE	Vegetative cell wall protein gp1 OS=Chlamydomonas reinhardtii GN=GP1 PE=2 SV=1	XF0009	COG0810	Periplasmic protein TonB, links inner and outer membranes	--	--	--	-	-	GO:0044464//cell part
100666	0	gi|109676352|gb|ABG37658.1|	integrase [Populus trichocarpa]	--	--	--	--	--	--	--	--	-	-	-
100667	0.6502	--	--	--	--	--	--	--	--	--	--	-	-	-
100668	0.3815	gi|109676352|gb|ABG37658.1|	integrase [Populus trichocarpa]	--	--	--	--	--	--	--	--	-	-	-
100669	0.356	gi|225454595|ref|XP_002267912.1|	PREDICTED: similar to protein kinase family protein [Vitis vinifera]	--	--	--	--	--	K08825	vvi:100240775	dual-specificity tyrosine-(Y)-phosphorylation regulated kinase [EC:2.7.12.1]	GO:0006464//protein modification process	GO:0004672//protein kinase activity;GO:0032559//adenyl ribonucleotide binding	GO:0043231//intracellular membrane-bounded organelle
10066	8.196	gi|225427967|ref|XP_002277572.1|	PREDICTED: similar to FIO1 (FIONA1) [Vitis vinifera]	sp|Q554C9|MET16_DICDI	Methyltransferase-like protein 16 homolog OS=Dictyostelium discoideum GN=DDB_G0275203 PE=3 SV=1	PA3840	COG3129	Predicted SAM-dependent methyltransferase	K06970	pop:POPTR_195974	ribosomal RNA large subunit methyltransferase F [EC:2.1.1.48]	-	-	-
100670	11.4039	gi|225454595|ref|XP_002267912.1|	PREDICTED: similar to protein kinase family protein [Vitis vinifera]	sp|P14680|YAK1_YEAST	Dual specificity protein kinase YAK1 OS=Saccharomyces cerevisiae (strain ATCC 204508 / S288c) GN=YAK1 PE=1 SV=1	--	--	--	K08825	vvi:100240775	dual-specificity tyrosine-(Y)-phosphorylation regulated kinase [EC:2.7.12.1]	GO:0006464//protein modification process	GO:0004672//protein kinase activity;GO:0032559//adenyl ribonucleotide binding	-
100671	8.5369	gi|15021761|gb|AAK77908.1|AF397903_1	AAA-metalloprotease FtsH [Pisum sativum]	sp|Q0DHL4|FTSH8_ORYSJ	ATP-dependent zinc metalloprotease FTSH 8, mitochondrial OS=Oryza sativa subsp. japonica GN=FTSH8 PE=3 SV=1	--	--	--	K08956	vvi:100250187	AFG3 family protein [EC:3.4.24.-]	-	GO:0008233//peptidase activity;GO:0017111//nucleoside-triphosphatase activity	GO:0009536//plastid
100672	35.8883	gi|115445951|ref|NP_001046755.1|	Os02g0448400 [Oryza sativa Japonica Group] >gi|113536286|dbj|BAF08669.1| Os02g0448400 [Oryza sativa Japonica Group]	sp|Q5RAG2|ESYT1_PONAB	Extended synaptotagmin-1 OS=Pongo abelii GN=ESYT1 PE=2 SV=2	YOR086c	COG5038	Ca2+-dependent lipid-binding protein, contains C2 domain	--	--	--	-	-	-
100673	21.7427	gi|115466638|ref|NP_001056918.1|	Os06g0167100 [Oryza sativa Japonica Group] >gi|113594958|dbj|BAF18832.1| Os06g0167100 [Oryza sativa Japonica Group]	sp|Q9ZUI6|AP1G2_ARATH	AP-1 complex subunit gamma-2 OS=Arabidopsis thaliana GN=At1g60070 PE=2 SV=2	--	--	--	K12391	pop:POPTR_831911	AP-1 complex subunit gamma-1	GO:0015031//protein transport	GO:0005488//binding	GO:0030117//membrane coat;GO:0043231//intracellular membrane-bounded organelle
100674	3.2796	--	--	--	--	--	--	--	--	--	--	-	-	-
100675	11.1634	gi|108711445|gb|ABF99240.1|	expressed protein [Oryza sativa Japonica Group]	--	--	--	--	--	--	--	--	-	-	GO:0043231//intracellular membrane-bounded organelle
100676	16.615	--	--	--	--	--	--	--	--	--	--	-	-	-
100677	24.9225	gi|115444207|ref|NP_001045883.1|	Os02g0147300 [Oryza sativa Japonica Group] >gi|113535414|dbj|BAF07797.1| Os02g0147300 [Oryza sativa Japonica Group]	sp|Q99NB9|SF3B1_MOUSE	Splicing factor 3B subunit 1 OS=Mus musculus GN=Sf3b1 PE=1 SV=1	--	--	--	K12828	vvi:100243186	splicing factor 3B subunit 1	GO:0006396//RNA processing	-	GO:0009536//plastid
100678	4.7883	--	--	--	--	--	--	--	--	--	--	-	-	-
100679	0	gi|118154067|gb|ABK63978.1|	ZIM motif-containing protein [Triticum aestivum]	sp|Q9C5K8|TIF3B_ARATH	Protein TIFY 3B OS=Arabidopsis thaliana GN=TIFY3B PE=1 SV=1	--	--	--	--	--	--	-	-	-
10067	10.8951	gi|115482738|ref|NP_001064962.1|	Os10g0497800 [Oryza sativa Japonica Group] >gi|113639571|dbj|BAF26876.1| Os10g0497800 [Oryza sativa Japonica Group]	sp|Q8BG58|P4HTM_MOUSE	Transmembrane prolyl 4-hydroxylase OS=Mus musculus GN=P4htm PE=2 SV=1	--	--	--	K00472	vvi:100252286	prolyl 4-hydroxylase [EC:1.14.11.2]	-	-	-
100680	0	gi|118154067|gb|ABK63978.1|	ZIM motif-containing protein [Triticum aestivum]	sp|Q9C5K8|TIF3B_ARATH	Protein TIFY 3B OS=Arabidopsis thaliana GN=TIFY3B PE=1 SV=1	--	--	--	--	--	--	-	-	-
100681	3.7546	gi|225454595|ref|XP_002267912.1|	PREDICTED: similar to protein kinase family protein [Vitis vinifera]	sp|Q9P6P3|PPK15_SCHPO	Serine/threonine-protein kinase ppk15 OS=Schizosaccharomyces pombe (strain ATCC 38366 / 972) GN=ppk15 PE=1 SV=1	YAR019c	COG0515	Serine/threonine protein kinase	K08825	vvi:100240775	dual-specificity tyrosine-(Y)-phosphorylation regulated kinase [EC:2.7.12.1]	GO:0006464//protein modification process	GO:0004672//protein kinase activity;GO:0032559//adenyl ribonucleotide binding	GO:0043231//intracellular membrane-bounded organelle
100682	0.8194	gi|225454595|ref|XP_002267912.1|	PREDICTED: similar to protein kinase family protein [Vitis vinifera]	sp|Q9P6P3|PPK15_SCHPO	Serine/threonine-protein kinase ppk15 OS=Schizosaccharomyces pombe (strain ATCC 38366 / 972) GN=ppk15 PE=1 SV=1	YAR019c	COG0515	Serine/threonine protein kinase	K08825	vvi:100240775	dual-specificity tyrosine-(Y)-phosphorylation regulated kinase [EC:2.7.12.1]	GO:0006464//protein modification process	GO:0004672//protein kinase activity;GO:0032559//adenyl ribonucleotide binding	GO:0043231//intracellular membrane-bounded organelle
100683	0	gi|297819684|ref|XP_002877725.1|	aspartyl protease family protein [Arabidopsis lyrata subsp. lyrata] >gi|297323563|gb|EFH53984.1| aspartyl protease family protein [Arabidopsis lyrata subsp. lyrata]	--	--	--	--	--	--	--	--	GO:0019538//protein metabolic process	GO:0004175//endopeptidase activity	-
100684	0	gi|42568291|ref|NP_199124.3|	aspartyl protease family protein [Arabidopsis thaliana]	--	--	--	--	--	--	--	--	-	GO:0008233//peptidase activity	-
100685	0	--	--	--	--	--	--	--	--	--	--	-	-	-
100686	0	gi|297819684|ref|XP_002877725.1|	aspartyl protease family protein [Arabidopsis lyrata subsp. lyrata] >gi|297323563|gb|EFH53984.1| aspartyl protease family protein [Arabidopsis lyrata subsp. lyrata]	--	--	--	--	--	--	--	--	GO:0019538//protein metabolic process	GO:0004175//endopeptidase activity	-
100687	0	gi|297819684|ref|XP_002877725.1|	aspartyl protease family protein [Arabidopsis lyrata subsp. lyrata] >gi|297323563|gb|EFH53984.1| aspartyl protease family protein [Arabidopsis lyrata subsp. lyrata]	--	--	--	--	--	--	--	--	GO:0019538//protein metabolic process	GO:0004175//endopeptidase activity	-
100688	0	gi|42568291|ref|NP_199124.3|	aspartyl protease family protein [Arabidopsis thaliana]	--	--	--	--	--	--	--	--	-	GO:0008233//peptidase activity	-
100689	0	gi|297819684|ref|XP_002877725.1|	aspartyl protease family protein [Arabidopsis lyrata subsp. lyrata] >gi|297323563|gb|EFH53984.1| aspartyl protease family protein [Arabidopsis lyrata subsp. lyrata]	--	--	--	--	--	--	--	--	GO:0019538//protein metabolic process	GO:0004175//endopeptidase activity	-
10068	26.3912	gi|211906544|gb|ACJ11765.1|	class III peroxidase [Gossypium hirsutum]	sp|Q9FL16|PER63_ARATH	Peroxidase 63 OS=Arabidopsis thaliana GN=PER63 PE=2 SV=1	Rv3876	COG0455	ATPases involved in chromosome partitioning	K00430	rcu:RCOM_1512240	peroxidase [EC:1.11.1.7]	-	-	-
100690	0	gi|297819684|ref|XP_002877725.1|	aspartyl protease family protein [Arabidopsis lyrata subsp. lyrata] >gi|297323563|gb|EFH53984.1| aspartyl protease family protein [Arabidopsis lyrata subsp. lyrata]	--	--	--	--	--	--	--	--	GO:0019538//protein metabolic process	GO:0004175//endopeptidase activity	-
100691	0.9494	gi|115449939|ref|NP_001048588.1|	Os02g0826600 [Oryza sativa Japonica Group] >gi|113538119|dbj|BAF10502.1| Os02g0826600 [Oryza sativa Japonica Group]	sp|Q6GPJ5|LRC40_XENLA	Leucine-rich repeat-containing protein 40 OS=Xenopus laevis GN=lrrc40 PE=2 SV=1	--	--	--	--	--	--	GO:0023060	-	-
100692	19.4133	gi|30725294|gb|AAP37669.1|	At2g01260 [Arabidopsis thaliana]	--	--	--	--	--	--	--	--	-	-	GO:0043231//intracellular membrane-bounded organelle
100693	32.5502	gi|297816488|ref|XP_002876127.1|	tetratricopeptide repeat-containing protein [Arabidopsis lyrata subsp. lyrata] >gi|297321965|gb|EFH52386.1| tetratricopeptide repeat-containing protein [Arabidopsis lyrata subsp. lyrata]	sp|B0W2S0|K0664_CULQU	Protein KIAA0664 homolog OS=Culex quinquefasciatus GN=CPIJ001445 PE=3 SV=1	--	--	--	K03255	pop:POPTR_843324	translation initiation factor eIF-3 subunit P135	-	GO:0008135//translation factor activity, nucleic acid binding	-
100694	1.6739	gi|115434038|ref|NP_001041777.1|	Os01g0106600 [Oryza sativa Japonica Group] >gi|113531308|dbj|BAF03691.1| Os01g0106600 [Oryza sativa Japonica Group]	sp|Q7G6K7|FH3_ORYSJ	Formin-like protein 3 OS=Oryza sativa subsp. japonica GN=FH3 PE=2 SV=2	--	--	--	--	--	--	-	-	-
100695	27.9334	gi|225445404|ref|XP_002281763.1|	PREDICTED: similar to zinc finger (C3HC4-type RING finger) family protein [Vitis vinifera]	sp|Q5T0T0|MARH8_HUMAN	E3 ubiquitin-protein ligase MARCH8 OS=Homo sapiens GN=MARCH8 PE=1 SV=1	SPBC14F5.07	COG5183	Protein involved in mRNA turnover and stability	K10661	ath:AT4G32670	E3 ubiquitin-protein ligase MARCH6 [EC:6.3.2.19]	-	GO:0046914//transition metal ion binding	GO:0044464//cell part
100696	17.4678	gi|222424678|dbj|BAH20293.1|	AT3G01480 [Arabidopsis thaliana]	sp|Q9SSA5|CYP38_ARATH	Peptidyl-prolyl cis-trans isomerase CYP38, chloroplastic OS=Arabidopsis thaliana GN=CYP38 PE=1 SV=1	--	--	--	--	--	--	-	-	-
100697	9.7945	--	--	--	--	--	--	--	--	--	--	-	-	-
100698	2.6669	--	--	--	--	--	--	--	--	--	--	-	-	-
100699	61.3383	gi|18401055|ref|NP_565618.1|	calmodulin-binding family protein [Arabidopsis thaliana] >gi|16930469|gb|AAL31920.1|AF419588_1 At2g26190/T1D16.17 [Arabidopsis thaliana] >gi|3075398|gb|AAC14530.1| expressed protein [Arabidopsis thaliana] >gi|20453237|gb|AAM19857.1| At2g26190/T1D16.17 [Arabidopsis thaliana] >gi|22135809|gb|AAM91091.1| At2g26190/T1D16.17 [Arabidopsis thaliana]	--	--	--	--	--	--	--	--	GO:0009743//response to carbohydrate stimulus;GO:0000741//karyogamy	-	-
10069	7.1935	gi|225461836|ref|XP_002283739.1|	PREDICTED: similar to transcription factor-related [Vitis vinifera]	--	--	--	--	--	--	--	--	-	-	-
1006	1.6126	--	--	--	--	--	--	--	--	--	--	-	-	-
100700	27.4902	gi|115469636|ref|NP_001058417.1|	Os06g0690700 [Oryza sativa Japonica Group] >gi|113596457|dbj|BAF20331.1| Os06g0690700 [Oryza sativa Japonica Group]	sp|Q9M3H5|AHM1_ARATH	Probable cadmium/zinc-transporting ATPase HMA1, chloroplastic OS=Arabidopsis thaliana GN=HMA1 PE=1 SV=2	CPn0868	COG2217	Cation transport ATPase	--	--	--	GO:0009416//response to light stimulus;GO:0009206;GO:0042221//response to chemical stimulus;GO:0030005;GO:0070838//divalent metal ion transport	GO:0005385//zinc ion transmembrane transporter activity;GO:0043169//cation binding;GO:0019829//cation-transporting ATPase activity;GO:0015086//cadmium ion transmembrane transporter activity;GO:0032559//adenyl ribonucleotide binding	GO:0031224//intrinsic to membrane;GO:0009526//plastid envelope
100701	12.3819	gi|115469636|ref|NP_001058417.1|	Os06g0690700 [Oryza sativa Japonica Group] >gi|113596457|dbj|BAF20331.1| Os06g0690700 [Oryza sativa Japonica Group]	sp|Q9M3H5|AHM1_ARATH	Probable cadmium/zinc-transporting ATPase HMA1, chloroplastic OS=Arabidopsis thaliana GN=HMA1 PE=1 SV=2	CPn0868	COG2217	Cation transport ATPase	--	--	--	GO:0009416//response to light stimulus;GO:0009206;GO:0042221//response to chemical stimulus;GO:0030005;GO:0070838//divalent metal ion transport	GO:0005385//zinc ion transmembrane transporter activity;GO:0043169//cation binding;GO:0019829//cation-transporting ATPase activity;GO:0015086//cadmium ion transmembrane transporter activity;GO:0032559//adenyl ribonucleotide binding	GO:0031224//intrinsic to membrane;GO:0009526//plastid envelope
100702	36.8739	gi|115468650|ref|NP_001057924.1|	Os06g0574200 [Oryza sativa Japonica Group] >gi|54291179|dbj|BAD61851.1| S-receptor kinase-like [Oryza sativa Japonica Group] >gi|113595964|dbj|BAF19838.1| Os06g0574200 [Oryza sativa Japonica Group]	sp|Q8S8S7|PUB34_ARATH	U-box domain-containing protein 34 OS=Arabidopsis thaliana GN=PUB34 PE=2 SV=1	--	--	--	--	--	--	GO:0050896//response to stimulus;GO:0032446//protein modification by small protein conjugation	GO:0004672//protein kinase activity;GO:0019787//small conjugating protein ligase activity;GO:0032559//adenyl ribonucleotide binding	GO:0043234//protein complex;GO:0043231//intracellular membrane-bounded organelle
100703	32.8729	gi|224082984|ref|XP_002306918.1|	predicted protein [Populus trichocarpa] >gi|222856367|gb|EEE93914.1| predicted protein [Populus trichocarpa]	--	--	--	--	--	--	--	--	-	-	-
100704	68.0401	gi|226504748|ref|NP_001152550.1|	auxin-independent growth promoter-like protein [Zea mays] >gi|195657411|gb|ACG48173.1| auxin-independent growth promoter-like protein [Zea mays]	sp|Q8W486|Y1491_ARATH	DUF246 domain-containing protein At1g04910 OS=Arabidopsis thaliana GN=At1g04910 PE=1 SV=1	--	--	--	--	--	--	-	-	GO:0043231//intracellular membrane-bounded organelle
100705	55.6695	--	--	--	--	--	--	--	--	--	--	-	-	-
100706	57.3517	gi|226530791|ref|NP_001150250.1|	VQ motif family protein [Zea mays] >gi|195637802|gb|ACG38369.1| VQ motif family protein [Zea mays]	--	--	--	--	--	--	--	--	-	GO:0005488//binding	GO:0009536//plastid
100707	5.4376	gi|68052031|sp|Q42883.1|ECAP_SOLLC	RecName: Full=Calcium-transporting ATPase, endoplasmic reticulum-type >gi|170378|gb|AAA34138.1| Ca2+-ATPase [Solanum lycopersicum] >gi|4206311|gb|AAD11617.1| Ca2+-ATPase [Solanum lycopersicum] >gi|4206313|gb|AAD11618.1| Ca2+-ATPase [Solanum lycopersicum]	sp|Q42883|ECAP_SOLLC	Calcium-transporting ATPase, endoplasmic reticulum-type OS=Solanum lycopersicum GN=LCA1 PE=2 SV=1	--	--	--	K01537	ath:AT4G00900	Ca2+-transporting ATPase [EC:3.6.3.8]	GO:0009206;GO:0070838//divalent metal ion transport	GO:0043169//cation binding;GO:0019829//cation-transporting ATPase activity;GO:0032559//adenyl ribonucleotide binding	GO:0031227//intrinsic to endoplasmic reticulum membrane
100708	32.6983	gi|115441423|ref|NP_001044991.1|	Os01g0880200 [Oryza sativa Japonica Group] >gi|56784626|dbj|BAD81673.1| glycogenin-like protein [Oryza sativa Japonica Group] >gi|113534522|dbj|BAF06905.1| Os01g0880200 [Oryza sativa Japonica Group]	--	--	--	--	--	--	--	--	-	GO:0016757//transferase activity, transferring glycosyl groups	-
100709	0.3603	gi|297809743|ref|XP_002872755.1|	UV-damaged DNA-binding protein 1A [Arabidopsis lyrata subsp. lyrata] >gi|297318592|gb|EFH49014.1| UV-damaged DNA-binding protein 1A [Arabidopsis lyrata subsp. lyrata]	sp|Q9M0V3|DDB1A_ARATH	DNA damage-binding protein 1a OS=Arabidopsis thaliana GN=DDB1A PE=1 SV=1	--	--	--	K10610	vvi:100256664	DNA damage-binding protein 1	GO:0050789//regulation of biological process;GO:0009640//photomorphogenesis;GO:0006350//transcription	GO:0005488//binding	GO:0043231//intracellular membrane-bounded organelle;GO:0031461//cullin-RING ubiquitin ligase complex
10070	106.023	--	--	--	--	--	--	--	--	--	--	-	-	-
100710	53.2283	gi|55976392|sp|Q6E7D1.1|DDB1_SOLCE	RecName: Full=DNA damage-binding protein 1; AltName: Full=UV-damaged DNA-binding protein 1 >gi|49484911|gb|AAT66742.1| UV-damaged DNA binding protein 1 [Solanum cheesmaniae]	sp|Q6QNU4|DDB1_SOLLC	DNA damage-binding protein 1 OS=Solanum lycopersicum GN=DDB1 PE=1 SV=1	--	--	--	K10610	vvi:100256664	DNA damage-binding protein 1	GO:0023033;GO:0009640//photomorphogenesis;GO:0007602//phototransduction;GO:0003006//reproductive developmental process;GO:0006350//transcription	GO:0003676//nucleic acid binding	GO:0043231//intracellular membrane-bounded organelle;GO:0031461//cullin-RING ubiquitin ligase complex
100711	10.1114	gi|115442411|ref|NP_001045485.1|	Os01g0963300 [Oryza sativa Japonica Group] >gi|113535016|dbj|BAF07399.1| Os01g0963300 [Oryza sativa Japonica Group]	sp|Q946Y7|SYP61_ARATH	Syntaxin-61 OS=Arabidopsis thaliana GN=SYP61 PE=1 SV=1	--	--	--	K08498	pop:POPTR_817835	syntaxin 6	GO:0016044//membrane organization;GO:0016192//vesicle-mediated transport	GO:0005515//protein binding	GO:0005798//Golgi-associated vesicle
100712	30.9656	gi|18396813|ref|NP_564310.1|	SYP61 (SYNTAXIN OF PLANTS 61); SNAP receptor [Arabidopsis thaliana] >gi|28380156|sp|Q946Y7.1|SYP61_ARATH RecName: Full=Syntaxin-61; Short=AtSYP61; AltName: Full=Osmotic stress-sensitive mutant 1 >gi|16041650|gb|AAK40222.2|AF355754_1 syntaxin of plants 61 [Arabidopsis thaliana]	sp|Q946Y7|SYP61_ARATH	Syntaxin-61 OS=Arabidopsis thaliana GN=SYP61 PE=1 SV=1	--	--	--	K08498	pop:POPTR_586061	syntaxin 6	GO:0016044//membrane organization;GO:0016192//vesicle-mediated transport	GO:0005515//protein binding	GO:0005798//Golgi-associated vesicle
100713	10.3315	gi|7488788|pir||S48698	3-dehydroquinate dehydratase (EC 4.2.1.10) / shikimate 5-dehydrogenase (EC 1.1.1.25) precursor - garden pea (fragment)	sp|Q9SQT8|DHQSD_ARATH	Bifunctional 3-dehydroquinate dehydratase/shikimate dehydrogenase, chloroplastic OS=Arabidopsis thaliana GN=EMB3004 PE=1 SV=1	--	--	--	K13832	pop:POPTR_570919	3-dehydroquinate dehydratase / shikimate dehydrogenase [EC:4.2.1.10 1.1.1.25]	GO:0008652//cellular amino acid biosynthetic process	GO:0016616//oxidoreductase activity, acting on the CH-OH group of donors, NAD or NADP as acceptor;GO:0016836//hydro-lyase activity;GO:0000166//nucleotide binding	GO:0043231//intracellular membrane-bounded organelle;GO:0031410//cytoplasmic vesicle
100714	28.0038	gi|42563275|ref|NP_177807.3|	eukaryotic translation initiation factor 2 family protein / eIF-2 family protein [Arabidopsis thaliana]	--	--	--	--	--	K03243	vvi:100242745	translation initiation factor IF-2 unclassified subunit	-	-	-
100715	3.4438	gi|6560758|gb|AAF16758.1|AC010155_11	F3M18.23 [Arabidopsis thaliana]	--	--	--	--	--	--	--	--	GO:0023060	GO:0016772//transferase activity, transferring phosphorus-containing groups;GO:0005488//binding	-
100716	11.433	--	--	--	--	--	--	--	--	--	--	-	-	-
100717	43.9844	gi|226500388|ref|NP_001146897.1|	LOC100280505 [Zea mays] >gi|195604896|gb|ACG24278.1| pescadillo [Zea mays]	sp|A8JBB2|PESC_CHLRE	Pescadillo homolog OS=Chlamydomonas reinhardtii GN=CHLREDRAFT_206018 PE=3 SV=1	SPBC19F5.05c	COG5163	Protein required for biogenesis of the 60S ribosomal subunit	--	--	--	GO:0042254//ribosome biogenesis	-	GO:0031981//nuclear lumen
100718	24.3091	gi|30680701|ref|NP_565456.2|	FVE; metal ion binding [Arabidopsis thaliana] >gi|22096353|sp|O22607.3|MSI4_ARATH RecName: Full=WD-40 repeat-containing protein MSI4; AltName: Full=Altered cold-responsive gene 1 protein >gi|30268748|gb|AAP29474.1|AF498101_1 MSI4 [Arabidopsis thaliana] >gi|30268750|gb|AAP29475.1|AF498102_1 MSI4 [Arabidopsis thaliana] >gi|16323103|gb|AAL15286.1| At2g19520/F3P11.12 [Arabidopsis thaliana] >gi|616613…	sp|O22607|MSI4_ARATH	WD-40 repeat-containing protein MSI4 OS=Arabidopsis thaliana GN=MSI4 PE=1 SV=3	YBR195c	COG2319	FOG: WD40 repeat	K10752	rcu:RCOM_1046940	histone-binding protein RBBP4	GO:0009887//organ morphogenesis;GO:0009791//post-embryonic development;GO:0000904//cell morphogenesis involved in differentiation	GO:0043169//cation binding;GO:0004468//lysine N-acetyltransferase activity	GO:0031981//nuclear lumen;GO:0031461//cullin-RING ubiquitin ligase complex
100719	1.0368	--	--	--	--	--	--	--	--	--	--	-	-	-
10071	4.7724	--	--	--	--	--	--	--	--	--	--	-	-	-
100720	16.7927	gi|115480339|ref|NP_001063763.1|	Os09g0532700 [Oryza sativa Japonica Group] >gi|52075945|dbj|BAD46025.1| deoxyribodipyrimidine photolyase family protein-like [Oryza sativa Japonica Group] >gi|52077228|dbj|BAD46272.1| deoxyribodipyrimidine photolyase family protein-like [Oryza sativa Japonica Group] >gi|113631996|dbj|BAF25677.1| Os09g0532700 [Oryza sativa Japonica Group]	--	--	--	--	--	--	--	--	GO:0006259//DNA metabolic process	GO:0005488//binding;GO:0016829//lyase activity	GO:0043231//intracellular membrane-bounded organelle
100721	3.571	--	--	--	--	--	--	--	--	--	--	-	-	-
100722	0.3478	--	--	--	--	--	--	--	--	--	--	-	-	-
100723	3.323	--	--	--	--	--	--	--	--	--	--	-	-	-
100724	0.1495	--	--	--	--	--	--	--	--	--	--	-	-	-
100725	4.8473	--	--	--	--	--	--	--	--	--	--	-	-	-
100726	1.1357	--	--	--	--	--	--	--	--	--	--	-	-	-
100727	4.9845	gi|30694644|ref|NP_191302.2|	pentatricopeptide (PPR) repeat-containing protein [Arabidopsis thaliana] >gi|218525905|sp|Q7Y211.2|PP285_ARATH RecName: Full=Pentatricopeptide repeat-containing protein At3g57430, chloroplastic; Flags: Precursor	sp|Q7Y211|PP285_ARATH	Pentatricopeptide repeat-containing protein At3g57430, chloroplastic OS=Arabidopsis thaliana GN=PCMP-H81 PE=2 SV=2	--	--	--	K03798	rcu:RCOM_0340700	cell division protease FtsH [EC:3.4.24.-]	GO:0044238//primary metabolic process	GO:0016491//oxidoreductase activity	-
100728	0.7591	--	--	--	--	--	--	--	--	--	--	-	-	-
100729	2.1286	--	--	--	--	--	--	--	--	--	--	-	-	-
10072	1.3146	--	--	--	--	--	--	--	--	--	--	-	-	-
100730	0	--	--	--	--	--	--	--	--	--	--	-	-	-
100731	1.8246	gi|30685319|ref|NP_188574.2|	late embryogenesis abundant protein-related / LEA protein-related [Arabidopsis thaliana]	sp|Q7G6K7|FH3_ORYSJ	Formin-like protein 3 OS=Oryza sativa subsp. japonica GN=FH3 PE=2 SV=2	Rv1796	COG1404	Subtilisin-like serine proteases	--	--	--	-	-	-
100732	4.0807	--	--	--	--	--	--	--	--	--	--	-	-	-
100733	5.6024	--	--	--	--	--	--	--	--	--	--	-	-	-
100734	2.4649	gi|226510514|ref|NP_001147975.1|	BRASSINOSTEROID INSENSITIVE 1-associated receptor kinase 1 [Zea mays] >gi|195614948|gb|ACG29304.1| BRASSINOSTEROID INSENSITIVE 1-associated receptor kinase 1 precursor [Zea mays]	sp|Q0WVM4|Y2239_ARATH	Probable LRR receptor-like serine/threonine-protein kinase At2g23950 OS=Arabidopsis thaliana GN=At2g23950 PE=2 SV=1	--	--	--	K13420	pop:POPTR_1075175	LRR receptor-like serine/threonine-protein kinase FLS2 [EC:2.7.11.1]	GO:0006464//protein modification process	GO:0004871//signal transducer activity;GO:0004672//protein kinase activity;GO:0016628//oxidoreductase activity, acting on the CH-CH group of donors, NAD or NADP as acceptor;GO:0032559//adenyl ribonucleotide binding	GO:0031224//intrinsic to membrane;GO:0031410//cytoplasmic vesicle
100735	0.1112	gi|226510514|ref|NP_001147975.1|	BRASSINOSTEROID INSENSITIVE 1-associated receptor kinase 1 [Zea mays] >gi|195614948|gb|ACG29304.1| BRASSINOSTEROID INSENSITIVE 1-associated receptor kinase 1 precursor [Zea mays]	sp|Q0WVM4|Y2239_ARATH	Probable LRR receptor-like serine/threonine-protein kinase At2g23950 OS=Arabidopsis thaliana GN=At2g23950 PE=2 SV=1	--	--	--	K13420	pop:POPTR_1075175	LRR receptor-like serine/threonine-protein kinase FLS2 [EC:2.7.11.1]	GO:0006464//protein modification process	GO:0016491//oxidoreductase activity;GO:0004672//protein kinase activity;GO:0032559//adenyl ribonucleotide binding	GO:0031224//intrinsic to membrane;GO:0031410//cytoplasmic vesicle
100736	4.0989	gi|225439321|ref|XP_002267437.1|	PREDICTED: hypothetical protein [Vitis vinifera]	--	--	--	--	--	--	--	--	-	-	-
100737	3.4032	--	--	--	--	--	--	--	--	--	--	-	-	-
100738	6.0897	--	--	--	--	--	--	--	--	--	--	-	-	-
100739	1.1429	--	--	--	--	--	--	--	--	--	--	-	-	-
10073	3.2235	--	--	--	--	--	--	--	--	--	--	-	-	-
100740	1.9315	--	--	--	--	--	--	--	--	--	--	-	-	-
100741	1.0203	--	--	--	--	--	--	--	--	--	--	-	-	-
100742	1.0531	--	--	--	--	--	--	--	--	--	--	-	-	-
100743	4.6817	gi|192912992|gb|ACF06604.1|	40S ribosomal protein S4 [Elaeis guineensis]	sp|P49398|RS4_ORYSJ	40S ribosomal protein S4 OS=Oryza sativa subsp. japonica GN=RPS4 PE=2 SV=3	YJR145c	COG1471	Ribosomal protein S4E	K02987	sbi:SORBI_03g014380	small subunit ribosomal protein S4e	GO:0010467//gene expression	GO:0003723//RNA binding;GO:0005198//structural molecule activity	GO:0030529//ribonucleoprotein complex
100744	3.4863	gi|195614014|gb|ACG28837.1|	oligopeptide transporter 9 [Zea mays]	sp|O82485|OPT7_ARATH	Oligopeptide transporter 7 OS=Arabidopsis thaliana GN=OPT7 PE=2 SV=1	--	--	--	--	--	--	-	-	-
100745	3.7384	--	--	--	--	--	--	--	--	--	--	-	-	-
100746	3.5026	--	--	--	--	--	--	--	--	--	--	-	-	-
100747	1.2817	gi|91107145|gb|ABE11607.1|	COV1-like protein [Solanum chacoense]	--	--	--	--	--	--	--	--	-	-	-
100748	4.7222	--	--	--	--	--	--	--	--	--	--	-	-	-
100749	4.5702	--	--	--	--	--	--	--	--	--	--	-	-	-
10074	0.8768	--	--	--	--	--	--	--	--	--	--	-	-	-
100750	0.5504	--	--	--	--	--	--	--	--	--	--	-	-	-
100751	3.7079	gi|38175497|dbj|BAD01193.1|	F-box protein family-like protein [Oryza sativa Japonica Group] >gi|38175774|dbj|BAD01468.1| F-box protein family-like protein [Oryza sativa Japonica Group]	sp|Q9ZU90|SKI28_ARATH	F-box protein SKIP28 OS=Arabidopsis thaliana GN=SKIP28 PE=1 SV=1	--	--	--	--	--	--	-	GO:0005488//binding	-
100752	4.5904	--	--	--	--	--	--	--	--	--	--	-	-	-
100753	3.7733	gi|145333253|ref|NP_001078402.1|	protein binding / zinc ion binding [Arabidopsis thaliana]	--	--	--	--	--	--	--	--	-	GO:0005488//binding	-
100754	3.4211	--	--	--	--	--	--	--	--	--	--	-	-	-
100755	2.553	--	--	--	--	--	--	--	--	--	--	-	-	-
100756	3.6599	gi|77551290|gb|ABA94087.1|	expressed protein [Oryza sativa Japonica Group]	--	--	--	--	--	--	--	--	-	-	GO:0016020//membrane;GO:0031410//cytoplasmic vesicle;GO:0043231//intracellular membrane-bounded organelle
100757	3.6064	--	--	--	--	--	--	--	--	--	--	-	-	-
100758	2.2551	gi|220966840|gb|ACL97387.1|	Gag-Pol polyprotein [Lotus japonicus]	--	--	--	--	--	--	--	--	GO:0008152//metabolic process	GO:0005488//binding	-
100759	6.3632	--	--	--	--	--	--	--	--	--	--	-	-	-
10075	0.8927	--	--	--	--	--	--	--	--	--	--	-	-	-
100760	2.7426	--	--	--	--	--	--	--	--	--	--	-	-	-
100761	2.7606	--	--	--	--	--	--	--	--	--	--	-	-	-
100762	5.1905	--	--	--	--	--	--	--	--	--	--	-	-	-
100763	3.8379	gi|15232759|ref|NP_187589.1|	CCR1 (ARABIDOPSIS THALIANA CRINKLY4 RELATED 1); ATP binding / kinase/ protein kinase/ protein serine/threonine kinase/ receptor [Arabidopsis thaliana] >gi|75313027|sp|Q9S7D9.1|ACCR1_ARATH RecName: Full=Serine/threonine-protein kinase-like protein CCR1; AltName: Full=Protein CRINKLY 4 RELATED 1; Short=AtCRR1; Flags: Precursor	sp|Q9S7D9|ACCR1_ARATH	Serine/threonine-protein kinase-like protein CCR1 OS=Arabidopsis thaliana GN=CCR1 PE=1 SV=1	--	--	--	K00924	osa:4333525	[EC:2.7.1.-]	GO:0048511//rhythmic process;GO:0003006//reproductive developmental process;GO:0010118//stomatal movement;GO:0016070//RNA metabolic process;GO:0006970//response to osmotic stress;GO:0010038//response to metal ion;GO:0006464//protein modification process;GO:0009699//phenylpropanoid biosynthetic process;GO:0006952//defense response;GO:0006405//RNA export from nucleus;GO:0032392//DNA geometric change	GO:0004871//signal transducer activity;GO:0016620//oxidoreductase activity, acting on the aldehyde or oxo group of donors, NAD or NADP as acceptor;GO:0004672//protein kinase activity;GO:0042802//identical protein binding;GO:0032559//adenyl ribonucleotide binding;GO:0043566//structure-specific DNA binding	GO:0031981//nuclear lumen;GO:0009536//plastid;GO:0016020//membrane;GO:0042579//microbody;GO:0031410//cytoplasmic vesicle;GO:0030312//external encapsulating structure
100764	5.5565	--	--	--	--	--	--	--	--	--	--	-	-	-
100765	3.6668	gi|186511742|ref|NP_193111.2|	ATP binding [Arabidopsis thaliana]	--	--	--	--	--	--	--	--	-	-	-
100766	5.3556	gi|30844109|gb|AAP36697.1|	MAP kinase-like protein [Gossypium hirsutum]	sp|Q6ICW6|WNK11_ARATH	Probable serine/threonine-protein kinase WNK11 OS=Arabidopsis thaliana GN=WNK11 PE=2 SV=1	YAR019c	COG0515	Serine/threonine protein kinase	K12132	osa:4343678	serine/threonine-protein kinase WNK1 [EC:2.7.11.1]	GO:0006464//protein modification process	GO:0004672//protein kinase activity;GO:0032559//adenyl ribonucleotide binding	-
100767	4.9733	gi|224127502|ref|XP_002320090.1|	f-box family protein [Populus trichocarpa] >gi|222860863|gb|EEE98405.1| f-box family protein [Populus trichocarpa]	sp|Q9LN77|P2A12_ARATH	F-box protein PP2-A12 OS=Arabidopsis thaliana GN=P2A12 PE=2 SV=1	--	--	--	--	--	--	-	-	-
100768	0	gi|115455105|ref|NP_001051153.1|	Os03g0729200 [Oryza sativa Japonica Group] >gi|108710884|gb|ABF98679.1| expressed protein [Oryza sativa Japonica Group] >gi|113549624|dbj|BAF13067.1| Os03g0729200 [Oryza sativa Japonica Group]	sp|Q9ZUU2|U308_ARATH	UPF0308 protein At2g37240, chloroplastic OS=Arabidopsis thaliana GN=At2g37240 PE=2 SV=2	--	--	--	--	--	--	-	-	GO:0009536//plastid
100769	0	gi|115455105|ref|NP_001051153.1|	Os03g0729200 [Oryza sativa Japonica Group] >gi|108710884|gb|ABF98679.1| expressed protein [Oryza sativa Japonica Group] >gi|113549624|dbj|BAF13067.1| Os03g0729200 [Oryza sativa Japonica Group]	sp|Q9ZUU2|U308_ARATH	UPF0308 protein At2g37240, chloroplastic OS=Arabidopsis thaliana GN=At2g37240 PE=2 SV=2	--	--	--	K01684	olu:OSTLU_29175	galactonate dehydratase [EC:4.2.1.6]	GO:0019725//cellular homeostasis	GO:0003824//catalytic activity	GO:0009532//plastid stroma
10076	2.606	--	--	--	--	--	--	--	--	--	--	-	-	-
100770	0	gi|115455105|ref|NP_001051153.1|	Os03g0729200 [Oryza sativa Japonica Group] >gi|108710884|gb|ABF98679.1| expressed protein [Oryza sativa Japonica Group] >gi|113549624|dbj|BAF13067.1| Os03g0729200 [Oryza sativa Japonica Group]	sp|Q9ZUU2|U308_ARATH	UPF0308 protein At2g37240, chloroplastic OS=Arabidopsis thaliana GN=At2g37240 PE=2 SV=2	--	--	--	K01684	olu:OSTLU_29175	galactonate dehydratase [EC:4.2.1.6]	GO:0019725//cellular homeostasis	GO:0003824//catalytic activity	GO:0009532//plastid stroma
100771	0	gi|115455105|ref|NP_001051153.1|	Os03g0729200 [Oryza sativa Japonica Group] >gi|108710884|gb|ABF98679.1| expressed protein [Oryza sativa Japonica Group] >gi|113549624|dbj|BAF13067.1| Os03g0729200 [Oryza sativa Japonica Group]	sp|Q9ZUU2|U308_ARATH	UPF0308 protein At2g37240, chloroplastic OS=Arabidopsis thaliana GN=At2g37240 PE=2 SV=2	--	--	--	K01684	olu:OSTLU_29175	galactonate dehydratase [EC:4.2.1.6]	GO:0019725//cellular homeostasis	GO:0003824//catalytic activity	GO:0009532//plastid stroma
100772	4.4795	gi|297727565|ref|NP_001176146.1|	Os10g0411750 [Oryza sativa Japonica Group] >gi|255679396|dbj|BAH94874.1| Os10g0411750 [Oryza sativa Japonica Group]	--	--	--	--	--	--	--	--	-	-	-
100773	3.466	--	--	--	--	--	--	--	--	--	--	-	-	-
100774	2.5255	--	--	--	--	--	--	--	--	--	--	-	-	-
100775	6.0763	--	--	--	--	--	--	--	--	--	--	-	-	-
100776	0.6955	--	--	--	--	--	--	--	--	--	--	-	-	-
100777	3.8528	--	--	--	--	--	--	--	--	--	--	-	-	-
100778	0	gi|2576286|emb|CAA75361.1|	HepB protein [Cylindrotheca fusiformis]	sp|Q9ZUE0|PEK12_ARATH	Proline-rich receptor-like protein kinase PERK12 OS=Arabidopsis thaliana GN=PERK12 PE=2 SV=2	PAE0061	COG1840	ABC-type Fe3+ transport system, periplasmic component	K10730	osa:4336217	ATP-dependent DNA helicase Q4 [EC:3.6.1.-]	-	-	-
100779	0.2043	gi|294845998|gb|ADF43157.1|	SAD1p [Chlamydomonas reinhardtii]	sp|Q9SN46|LRX5_ARATH	Leucine-rich repeat extensin-like protein 5 OS=Arabidopsis thaliana GN=LRX5 PE=2 SV=2	Rv3876	COG0455	ATPases involved in chromosome partitioning	--	--	--	-	-	-
10077	7.8846	gi|51091212|dbj|BAD35905.1|	PHD finger protein-like [Oryza sativa Japonica Group]	sp|Q803A0|JADE1_DANRE	Protein Jade-1 OS=Danio rerio GN=phf17 PE=2 SV=1	YPR031w	COG5141	PHD zinc finger-containing protein	--	--	--	-	-	-
100780	3.1832	--	--	--	--	--	--	--	--	--	--	-	-	-
100781	5.8514	--	--	--	--	--	--	--	--	--	--	-	-	-
100782	3.908	--	--	--	--	--	--	--	--	--	--	-	-	-
100783	3.0587	--	--	--	--	--	--	--	--	--	--	-	-	-
100784	2.8072	--	--	--	--	--	--	--	--	--	--	-	-	-
100785	2.9653	--	--	--	--	--	--	--	--	--	--	-	-	-
100786	0.5309	--	--	--	--	--	--	--	--	--	--	-	-	-
100787	5.6551	--	--	--	--	--	--	--	--	--	--	-	-	-
100788	0.7339	--	--	--	--	--	--	--	--	--	--	-	-	-
100789	1.6298	--	--	--	--	--	--	--	--	--	--	-	-	-
10078	1.3402	gi|225424099|ref|XP_002283125.1|	PREDICTED: similar to ubiquitin-related [Vitis vinifera]	sp|Q7ZTK7|SMO2A_XENLA	Small ubiquitin-related modifier 2-A OS=Xenopus laevis GN=sumo2-a PE=3 SV=1	--	--	--	K12160	cre:CHLREDRAFT_149066	small ubiquitin-related modifier	-	-	-
100790	0.2018	--	--	--	--	--	--	--	--	--	--	-	-	-
100791	1.1994	--	--	--	--	--	--	--	--	--	--	-	-	-
100792	4.5338	gi|95106184|gb|ABF48719.1|	WD-40 repeat protein-like [Populus suaveolens]	sp|Q84JM4|TPR3_ARATH	Topless-related protein 3 OS=Arabidopsis thaliana GN=TPR3 PE=1 SV=1	--	--	--	--	--	--	-	-	-
100793	0.87	--	--	--	--	--	--	--	--	--	--	-	-	-
100794	3.9058	--	--	--	--	--	--	--	--	--	--	-	-	-
100795	0	gi|297834798|ref|XP_002885281.1|	ATPLT5 [Arabidopsis lyrata subsp. lyrata] >gi|297331121|gb|EFH61540.1| ATPLT5 [Arabidopsis lyrata subsp. lyrata]	sp|Q8VZ80|PLT5_ARATH	Polyol transporter 5 OS=Arabidopsis thaliana GN=PLT5 PE=1 SV=2	L140856	COG0477	Permeases of the major facilitator superfamily	--	--	--	GO:0008152//metabolic process;GO:0006810//transport	GO:0016628//oxidoreductase activity, acting on the CH-CH group of donors, NAD or NADP as acceptor;GO:0022857//transmembrane transporter activity	GO:0031224//intrinsic to membrane
100796	1.8024	gi|171906300|gb|ACB56939.1|	mannitol transporter [Artemisia annua]	sp|Q8VZ80|PLT5_ARATH	Polyol transporter 5 OS=Arabidopsis thaliana GN=PLT5 PE=1 SV=2	L140856	COG0477	Permeases of the major facilitator superfamily	--	--	--	-	-	-
100797	4.2432	gi|225432116|ref|XP_002274451.1|	PREDICTED: similar to vacuolar protein sorting 13C protein-like [Vitis vinifera]	--	--	--	--	--	--	--	--	-	-	GO:0043231//intracellular membrane-bounded organelle
100798	4.3257	--	--	--	--	--	--	--	--	--	--	-	-	-
100799	5.6793	gi|297805706|ref|XP_002870737.1|	pentatricopeptide repeat-containing protein [Arabidopsis lyrata subsp. lyrata] >gi|297316573|gb|EFH46996.1| pentatricopeptide repeat-containing protein [Arabidopsis lyrata subsp. lyrata]	sp|Q9FLD8|PP408_ARATH	Pentatricopeptide repeat-containing protein At5g39980, chloroplastic OS=Arabidopsis thaliana GN=At5g39980 PE=2 SV=1	ML0048	COG0455	ATPases involved in chromosome partitioning	--	--	--	-	-	-
10079	0.333	gi|225424099|ref|XP_002283125.1|	PREDICTED: similar to ubiquitin-related [Vitis vinifera]	sp|Q7ZTK7|SMO2A_XENLA	Small ubiquitin-related modifier 2-A OS=Xenopus laevis GN=sumo2-a PE=3 SV=1	--	--	--	K12160	cre:CHLREDRAFT_149066	small ubiquitin-related modifier	-	-	-
1007	3.9714	--	--	--	--	--	--	--	--	--	--	-	-	-
100800	3.73	--	--	--	--	--	--	--	--	--	--	-	-	-
100801	4.4743	gi|32453345|gb|AAP82804.1|	resistance protein RPP8-like protein [Arabidopsis thaliana]	sp|Q9FJB5|RP8L3_ARATH	Disease resistance RPP8-like protein 3 OS=Arabidopsis thaliana GN=RPP8L3 PE=2 SV=1	--	--	--	K13457	osa:4342596	disease resistance protein RPM1	GO:0009314//response to radiation;GO:0009607//response to biotic stimulus;GO:0033554//cellular response to stress;GO:0002252;GO:0012501//programmed cell death	GO:0000166//nucleotide binding	GO:0016020//membrane
100802	4.6584	--	--	--	--	--	--	--	--	--	--	-	-	-
100803	0.485	--	--	--	--	--	--	--	--	--	--	-	-	-
100804	3.8342	gi|224103957|ref|XP_002313260.1|	white-brown-complex ABC transporter family [Populus trichocarpa] >gi|222849668|gb|EEE87215.1| white-brown-complex ABC transporter family [Populus trichocarpa]	sp|Q3E9B8|AB23G_ARATH	ABC transporter G family member 23 OS=Arabidopsis thaliana GN=ABCG23 PE=2 SV=1	YCR011c_2	COG1131	ABC-type multidrug transport system, ATPase component	K12843	vvi:100248403	U4/U6 small nuclear ribonucleoprotein PRP3	-	GO:0015405//P-P-bond-hydrolysis-driven transmembrane transporter activity;GO:0017111//nucleoside-triphosphatase activity;GO:0032559//adenyl ribonucleotide binding	GO:0044464//cell part
100805	4.4456	--	--	--	--	--	--	--	--	--	--	-	-	-
100806	0.9647	--	--	--	--	--	--	--	--	--	--	-	-	-
100807	5.6076	--	--	--	--	--	--	--	--	--	--	-	-	-
100808	1.3486	--	--	--	--	--	--	--	--	--	--	-	-	-
100809	0.1791	--	--	--	--	--	--	--	--	--	--	-	-	-
10080	0.2441	gi|297807935|ref|XP_002871851.1|	Mo25 family protein [Arabidopsis lyrata subsp. lyrata] >gi|297317688|gb|EFH48110.1| Mo25 family protein [Arabidopsis lyrata subsp. lyrata]	sp|Q06138|CAB39_MOUSE	Calcium-binding protein 39 OS=Mus musculus GN=Cab39 PE=1 SV=1	--	--	--	K08272	pop:POPTR_1089286	calcium binding protein 39	-	-	-
100810	4.0524	--	--	--	--	--	--	--	--	--	--	-	-	-
100811	2.8314	gi|297724077|ref|NP_001174402.1|	Os05g0387600 [Oryza sativa Japonica Group] >gi|255676328|dbj|BAH93130.1| Os05g0387600 [Oryza sativa Japonica Group]	sp|Q9SV05|CCR35_ARATH	Serine/threonine-protein kinase-like protein At3g51990 OS=Arabidopsis thaliana GN=At3g51990 PE=2 SV=1	--	--	--	K00924	osa:4333525	[EC:2.7.1.-]	GO:0006259//DNA metabolic process;GO:0006464//protein modification process;GO:0006950//response to stress;GO:0012501//programmed cell death	GO:0016788//hydrolase activity, acting on ester bonds;GO:0004672//protein kinase activity;GO:0032559//adenyl ribonucleotide binding	GO:0043231//intracellular membrane-bounded organelle
100812	3.4133	gi|152926160|gb|ABS32232.1|	exocyst complex subunit SEC6 [Carica papaya]	--	--	--	--	--	--	--	--	GO:0000904//cell morphogenesis involved in differentiation;GO:0009856//pollination	-	GO:0043234//protein complex;GO:0044444//cytoplasmic part;GO:0016020//membrane
100813	4.4765	--	--	--	--	--	--	--	--	--	--	-	-	-
100814	1.5536	--	--	--	--	--	--	--	--	--	--	-	-	-
100815	4.815	gi|297810245|ref|XP_002873006.1|	zinc finger family protein [Arabidopsis lyrata subsp. lyrata] >gi|297318843|gb|EFH49265.1| zinc finger family protein [Arabidopsis lyrata subsp. lyrata]	--	--	--	--	--	--	--	--	-	GO:0046914//transition metal ion binding	-
100816	4.5442	gi|87162732|gb|ABD28527.1|	Protein kinase [Medicago truncatula]	sp|Q8LFN2|Y3037_ARATH	Probable inactive leucine-rich repeat receptor-like protein kinase At3g03770 OS=Arabidopsis thaliana GN=At3g03770 PE=2 SV=1	--	--	--	K00924	ath:AT1G28440	[EC:2.7.1.-]	GO:0006464//protein modification process;GO:0007167//enzyme linked receptor protein signaling pathway	GO:0016491//oxidoreductase activity;GO:0004672//protein kinase activity;GO:0032559//adenyl ribonucleotide binding	GO:0031410//cytoplasmic vesicle
100817	2.414	--	--	--	--	--	--	--	--	--	--	-	-	-
100818	2.6006	--	--	--	--	--	--	--	K05955	rcu:RCOM_0143720	protein farnesyltransferase/geranylgeranyltransferase type-1 subunit alpha [EC:2.5.1.58 2.5.1.59]	-	-	-
100819	5.0062	gi|307101736|ref|YP_003875484.1|	NADH dehydrogenase subunit 6 [Silene latifolia] >gi|301338031|gb|ADK73323.1| NADH dehydrogenase subunit 6 [Silene latifolia]	sp|P60497|NU6M_ARATH	NADH-ubiquinone oxidoreductase chain 6 OS=Arabidopsis thaliana GN=ND6 PE=2 SV=1	BMEI1149	COG0839	NADH:ubiquinone oxidoreductase subunit 6 (chain J)	K03884	ath:ArthMp024	NADH dehydrogenase I subunit 6 [EC:1.6.5.3]	GO:0051234//establishment of localization;GO:0015980//energy derivation by oxidation of organic compounds	GO:0050136//NADH dehydrogenase (quinone) activity	GO:0031224//intrinsic to membrane;GO:0030964;GO:0031410//cytoplasmic vesicle;GO:0005746//mitochondrial respiratory chain
10081	1.3003	gi|297807935|ref|XP_002871851.1|	Mo25 family protein [Arabidopsis lyrata subsp. lyrata] >gi|297317688|gb|EFH48110.1| Mo25 family protein [Arabidopsis lyrata subsp. lyrata]	sp|Q9ZQ77|MO25L_ARATH	MO25-like protein At2g03410 OS=Arabidopsis thaliana GN=At2g03410 PE=2 SV=1	--	--	--	K08272	pop:POPTR_1089286	calcium binding protein 39	-	-	-
100820	4.1433	--	--	--	--	--	--	--	--	--	--	-	-	-
100821	3.1587	gi|115464003|ref|NP_001055601.1|	Os05g0426300 [Oryza sativa Japonica Group] >gi|113579152|dbj|BAF17515.1| Os05g0426300 [Oryza sativa Japonica Group]	--	--	--	--	--	--	--	--	-	-	-
100822	0.4177	--	--	--	--	--	--	--	--	--	--	-	-	-
100823	0	--	--	--	--	--	--	--	--	--	--	-	-	-
100824	4.4982	gi|220061995|gb|ACL79585.1|	pentatricopeptide repeat protein [Oryza sativa Japonica Group]	sp|Q9FX24|PPR71_ARATH	Pentatricopeptide repeat-containing protein At1g34160 OS=Arabidopsis thaliana GN=PCMP-H68 PE=2 SV=2	--	--	--	K03798	rcu:RCOM_0340700	cell division protease FtsH [EC:3.4.24.-]	-	-	-
100825	5.4547	--	--	--	--	--	--	--	--	--	--	-	-	-
100826	3.7472	gi|115455939|ref|NP_001051570.1|	Os03g0798400 [Oryza sativa Japonica Group] >gi|108711568|gb|ABF99363.1| PRA1 family protein, expressed [Oryza sativa Japonica Group] >gi|113550041|dbj|BAF13484.1| Os03g0798400 [Oryza sativa Japonica Group]	sp|Q9FRR1|PRA1E_ARATH	PRA1 family protein E OS=Arabidopsis thaliana GN=PRA1E PE=1 SV=1	YDL140c	COG0086	DNA-directed RNA polymerase, beta' subunit/160 kD subunit	--	--	--	-	-	GO:0043231//intracellular membrane-bounded organelle
100827	0.3603	--	--	--	--	--	--	--	--	--	--	-	-	-
100828	4.6748	--	--	--	--	--	--	--	--	--	--	-	-	-
100829	0.5278	gi|60265771|gb|AAX16014.1|	trehalose-6-phosphate synthase [Ginkgo biloba] >gi|60265773|gb|AAX16015.1| trehalose-6-phosphate synthase [Ginkgo biloba]	sp|O23617|TPS5_ARATH	Alpha,alpha-trehalose-phosphate synthase [UDP-forming] 5 OS=Arabidopsis thaliana GN=TPS5 PE=1 SV=2	--	--	--	K00697	pop:POPTR_757196	alpha,alpha-trehalose-phosphate synthase (UDP-forming) [EC:2.4.1.15]	GO:0005991//trehalose metabolic process	GO:0005488//binding;GO:0035251//UDP-glucosyltransferase activity;GO:0019203//carbohydrate phosphatase activity	-
10082	38.1314	gi|4582445|gb|AAD24829.1|	expressed protein [Arabidopsis thaliana] >gi|20198160|gb|AAM15434.1| expressed protein [Arabidopsis thaliana] >gi|28416745|gb|AAO42903.1| At2g31490 [Arabidopsis thaliana] >gi|227204167|dbj|BAH56935.1| AT2G31490 [Arabidopsis thaliana]	--	--	--	--	--	--	--	--	GO:0043094//cellular metabolic compound salvage	-	GO:0030964;GO:0031410//cytoplasmic vesicle;GO:0005746//mitochondrial respiratory chain
100830	3.2508	gi|297849570|ref|XP_002892666.1|	transcription factor jumonji domain-containing protein [Arabidopsis lyrata subsp. lyrata] >gi|297338508|gb|EFH68925.1| transcription factor jumonji domain-containing protein [Arabidopsis lyrata subsp. lyrata]	sp|Q6ZPY7|KDM3B_MOUSE	Lysine-specific demethylase 3B OS=Mus musculus GN=Kdm3b PE=1 SV=2	--	--	--	K11449	vvi:100261347	jumonji domain-containing protein 1 [EC:1.14.11.-]	-	GO:0046914//transition metal ion binding	-
100831	4.7804	gi|56784461|dbj|BAD82554.1|	zinc finger protein-like [Oryza sativa Japonica Group]	--	--	--	--	--	--	--	--	-	GO:0046872//metal ion binding	-
100832	6.1114	--	--	--	--	--	--	--	--	--	--	-	-	-
100833	4.3213	--	--	--	--	--	--	--	--	--	--	-	-	-
100834	2.7188	--	--	--	--	--	--	--	--	--	--	-	-	-
100835	4.9506	--	--	--	--	--	--	--	--	--	--	-	-	-
100836	4.2352	--	--	--	--	--	--	--	--	--	--	-	-	-
100837	3.6777	--	--	--	--	--	--	--	--	--	--	-	-	-
100838	3.001	--	--	--	--	--	--	--	--	--	--	-	-	-
100839	5.6966	--	--	--	--	--	--	--	--	--	--	-	-	-
10083	16.4308	gi|115467436|ref|NP_001057317.1|	Os06g0256800 [Oryza sativa Japonica Group] >gi|113595357|dbj|BAF19231.1| Os06g0256800 [Oryza sativa Japonica Group]	sp|Q6DR24|Y3795_ARATH	Uncharacterized protein At3g17950 OS=Arabidopsis thaliana GN=Y-3 PE=1 SV=1	ML1556	COG0532	Translation initiation factor 2 (IF-2; GTPase)	--	--	--	-	GO:0005488//binding	-
100840	5.7407	--	--	--	--	--	--	--	--	--	--	-	-	-
100841	3.8753	gi|297831298|ref|XP_002883531.1|	hypothetical protein ARALYDRAFT_479967 [Arabidopsis lyrata subsp. lyrata] >gi|297329371|gb|EFH59790.1| hypothetical protein ARALYDRAFT_479967 [Arabidopsis lyrata subsp. lyrata]	sp|Q9CXK9|RBM33_MOUSE	RNA-binding protein 33 OS=Mus musculus GN=Rbm33 PE=1 SV=2	--	--	--	--	--	--	-	-	-
100842	1.3836	gi|225467658|ref|XP_002268555.1|	PREDICTED: similar to H0102C09.1 [Vitis vinifera]	--	--	--	--	--	--	--	--	GO:0006260//DNA replication;GO:0019538//protein metabolic process;GO:0006325//chromatin organization	GO:0004175//endopeptidase activity;GO:0046914//transition metal ion binding;GO:0003676//nucleic acid binding;GO:0034061	GO:0044427//chromosomal part;GO:0043231//intracellular membrane-bounded organelle
100843	2.9046	--	--	--	--	--	--	--	--	--	--	-	-	-
100844	2.8826	--	--	--	--	--	--	--	--	--	--	-	-	-
100845	4.0105	--	--	--	--	--	--	--	--	--	--	-	-	-
100846	1.6215	--	--	--	--	--	--	--	--	--	--	-	-	-
100847	0	--	--	--	--	--	--	--	--	--	--	-	-	-
100848	0.3603	gi|6066609|emb|CAB58442.1|	chloroplast channel forming outer membrane protein [Pisum sativum]	--	--	--	--	--	--	--	--	-	-	GO:0009526//plastid envelope
100849	0	--	--	--	--	--	--	--	--	--	--	-	-	-
10084	0.4078	--	--	--	--	--	--	--	--	--	--	-	-	-
100850	0.6537	gi|6066609|emb|CAB58442.1|	chloroplast channel forming outer membrane protein [Pisum sativum]	--	--	--	--	--	--	--	--	-	-	GO:0009526//plastid envelope
100851	3.5829	gi|115464635|ref|NP_001055917.1|	Os05g0493100 [Oryza sativa Japonica Group] >gi|113579468|dbj|BAF17831.1| Os05g0493100 [Oryza sativa Japonica Group]	sp|Q9ZP16|CRK11_ARATH	Cysteine-rich receptor-like protein kinase 11 OS=Arabidopsis thaliana GN=CRK11 PE=2 SV=2	CAC1728_1	COG0515	Serine/threonine protein kinase	K13415	ath:AT4G39400	protein brassinosteroid insensitive 1 [EC:2.7.10.1 2.7.11.1]	-	GO:0016740//transferase activity	GO:0031410//cytoplasmic vesicle
100852	0.2925	--	--	--	--	--	--	--	--	--	--	-	-	-
100853	0.4688	--	--	--	--	--	--	--	--	--	--	-	-	-
100854	4.2877	--	--	--	--	--	--	--	--	--	--	-	-	-
100855	4.7137	gi|226507618|ref|NP_001149153.1|	LOC100282775 [Zea mays] >gi|195625124|gb|ACG34392.1| protein UNQ2508/PRO5996 [Zea mays]	sp|Q80YQ8|RMD5A_MOUSE	Protein RMD5 homolog A OS=Mus musculus GN=Rmnd5a PE=2 SV=1	SPBC29A3.03c	COG5109	Uncharacterized conserved protein, contains RING Zn-finger	--	--	--	-	GO:0005488//binding	-
100856	4.7715	--	--	--	--	--	--	--	--	--	--	-	-	-
100857	3.5684	gi|240256029|ref|NP_193884.6|	nucleotide binding [Arabidopsis thaliana] >gi|302595935|sp|O65418.2|APC4_ARATH RecName: Full=Anaphase-promoting complex subunit 4; AltName: Full=Cyclosome subunit 4	sp|O65418|APC4_ARATH	Anaphase-promoting complex subunit 4 OS=Arabidopsis thaliana GN=APC4 PE=1 SV=2	--	--	--	K03351	vvi:100255109	anaphase-promoting complex subunit 4	-	-	-
100858	3.8634	gi|225438511|ref|XP_002275600.1|	PREDICTED: hypothetical protein [Vitis vinifera]	--	--	--	--	--	--	--	--	-	-	-
100859	5.8908	--	--	--	--	--	--	--	--	--	--	-	-	-
10085	0.8927	--	--	--	--	--	--	--	--	--	--	-	-	-
100860	1.0185	gi|62857008|dbj|BAD95889.1|	Ser/Thr protein kinase [Lotus japonicus]	sp|Q2RAX3|CIPKX_ORYSJ	CBL-interacting protein kinase 33 OS=Oryza sativa subsp. japonica GN=CIPK33 PE=2 SV=1	--	--	--	K00924	ath:AT1G30270	[EC:2.7.1.-]	GO:0006464//protein modification process;GO:0023060	GO:0004674//protein serine/threonine kinase activity;GO:0032559//adenyl ribonucleotide binding	GO:0043231//intracellular membrane-bounded organelle
100861	1.5741	--	--	--	--	--	--	--	--	--	--	-	-	-
100862	2.5865	--	--	--	--	--	--	--	--	--	--	-	-	-
100863	6.2662	--	--	--	--	--	--	--	--	--	--	-	-	-
100864	3.4071	--	--	--	--	--	--	--	--	--	--	-	-	-
100865	0.5278	--	--	--	--	--	--	--	--	--	--	-	-	-
100866	5.1578	gi|75312318|sp|Q9MA79.1|F16P2_ARATH	RecName: Full=Fructose-1,6-bisphosphatase, cytosolic; Short=FBPase; AltName: Full=D-fructose-1,6-bisphosphate 1-phosphohydrolase >gi|30984564|gb|AAP42745.1| At1g43670 [Arabidopsis thaliana]	sp|Q9MA79|F16P2_ARATH	Fructose-1,6-bisphosphatase, cytosolic OS=Arabidopsis thaliana GN=At1g43670 PE=1 SV=1	YLR377c	COG0158	Fructose-1,6-bisphosphatase	K03841	rcu:RCOM_0454000	fructose-1,6-bisphosphatase I [EC:3.1.3.11]	GO:0019318//hexose metabolic process	GO:0043169//cation binding;GO:0019203//carbohydrate phosphatase activity;GO:0016628//oxidoreductase activity, acting on the CH-CH group of donors, NAD or NADP as acceptor	GO:0044424//intracellular part
100867	4.7394	--	--	--	--	--	--	--	--	--	--	-	-	-
100868	5.866	--	--	--	--	--	--	--	--	--	--	-	-	-
100869	2.6813	gi|115447671|ref|NP_001047615.1|	Os02g0655100 [Oryza sativa Japonica Group] >gi|113537146|dbj|BAF09529.1| Os02g0655100 [Oryza sativa Japonica Group]	--	--	--	--	--	--	--	--	-	-	GO:0031410//cytoplasmic vesicle;GO:0043231//intracellular membrane-bounded organelle
10086	8.3312	gi|15225317|ref|NP_180217.1|	transducin family protein / WD-40 repeat family protein [Arabidopsis thaliana] >gi|2739374|gb|AAC14498.1| En/Spm-like transposon protein [Arabidopsis thaliana] >gi|50253512|gb|AAT71958.1| At2g26490 [Arabidopsis thaliana] >gi|53850519|gb|AAU95436.1| At2g26490 [Arabidopsis thaliana]	sp|P90648|MHCKB_DICDI	Myosin heavy chain kinase B OS=Dictyostelium discoideum GN=mhkB PE=2 SV=1	all0283_3	COG2319	FOG: WD40 repeat	--	--	--	-	GO:0005488//binding	-
100870	2.6584	gi|15234455|ref|NP_195376.1|	AAA-type ATPase family protein [Arabidopsis thaliana] >gi|4006905|emb|CAB16835.1| ATPase-like protein [Arabidopsis thaliana] >gi|7270606|emb|CAB80324.1| ATPase-like protein [Arabidopsis thaliana]	--	--	--	--	--	--	--	--	-	GO:0046914//transition metal ion binding;GO:0016887//ATPase activity;GO:0032559//adenyl ribonucleotide binding	-
100871	0.1624	gi|297720883|ref|NP_001172804.1|	Os02g0151000 [Oryza sativa Japonica Group] >gi|255670608|dbj|BAH91533.1| Os02g0151000 [Oryza sativa Japonica Group]	sp|Q9FHF9|PP419_ARATH	Pentatricopeptide repeat-containing protein At5g46460, mitochondrial OS=Arabidopsis thaliana GN=PCMP-H49 PE=2 SV=1	--	--	--	K03798	rcu:RCOM_0340700	cell division protease FtsH [EC:3.4.24.-]	-	-	GO:0043231//intracellular membrane-bounded organelle
100872	0.5588	gi|297720883|ref|NP_001172804.1|	Os02g0151000 [Oryza sativa Japonica Group] >gi|255670608|dbj|BAH91533.1| Os02g0151000 [Oryza sativa Japonica Group]	sp|Q9FHF9|PP419_ARATH	Pentatricopeptide repeat-containing protein At5g46460, mitochondrial OS=Arabidopsis thaliana GN=PCMP-H49 PE=2 SV=1	--	--	--	K03798	rcu:RCOM_0340700	cell division protease FtsH [EC:3.4.24.-]	-	-	GO:0043231//intracellular membrane-bounded organelle
100873	0.2365	gi|297720883|ref|NP_001172804.1|	Os02g0151000 [Oryza sativa Japonica Group] >gi|255670608|dbj|BAH91533.1| Os02g0151000 [Oryza sativa Japonica Group]	sp|Q9FHF9|PP419_ARATH	Pentatricopeptide repeat-containing protein At5g46460, mitochondrial OS=Arabidopsis thaliana GN=PCMP-H49 PE=2 SV=1	--	--	--	K03798	rcu:RCOM_0340700	cell division protease FtsH [EC:3.4.24.-]	-	-	GO:0043231//intracellular membrane-bounded organelle
100874	1.4795	--	--	--	--	--	--	--	--	--	--	-	-	-
100875	5.8302	--	--	--	--	--	--	--	--	--	--	-	-	-
100876	0.8408	gi|283101082|gb|ADB08699.1|	B12D-like protein [Wolffia arrhiza]	--	--	--	--	--	--	--	--	-	-	-
100877	5.9009	gi|283101082|gb|ADB08699.1|	B12D-like protein [Wolffia arrhiza]	--	--	--	--	--	--	--	--	-	-	-
100878	5.2105	--	--	--	--	--	--	--	--	--	--	-	-	-
100879	0.5069	--	--	--	--	--	--	--	--	--	--	-	-	-
10087	14.6603	gi|124359633|gb|ABD32307.2|	Nuclear factor related to kappa-B-binding protein , related [Medicago truncatula]	--	--	--	--	--	--	--	--	-	-	-
100880	2.4232	--	--	--	--	--	--	--	--	--	--	-	-	-
100881	2.3005	--	--	--	--	--	--	--	--	--	--	-	-	-
100882	5.4649	gi|297836334|ref|XP_002886049.1|	pentatricopeptide repeat-containing protein [Arabidopsis lyrata subsp. lyrata] >gi|297331889|gb|EFH62308.1| pentatricopeptide repeat-containing protein [Arabidopsis lyrata subsp. lyrata]	sp|Q6NKW7|PP164_ARATH	Pentatricopeptide repeat-containing protein At2g19280 OS=Arabidopsis thaliana GN=At2g19280 PE=2 SV=2	--	--	--	--	--	--	-	-	-
100883	4.2388	--	--	--	--	--	--	--	--	--	--	-	-	-
100884	5.9999	--	--	--	--	--	--	--	--	--	--	-	-	-
100885	2.0935	--	--	--	--	--	--	--	--	--	--	-	-	-
100886	5.0193	--	--	--	--	--	--	--	--	--	--	-	-	-
100887	4.7934	gi|188509939|gb|ACD56625.1|	trehalose synthase/phosphatase-like protein [Gossypium raimondii]	sp|Q9LMI0|TPS7_ARATH	Probable alpha,alpha-trehalose-phosphate synthase [UDP-forming] 7 OS=Arabidopsis thaliana GN=TPS7 PE=1 SV=1	SPAC328.03	COG0380	Trehalose-6-phosphate synthase	K00697	rcu:RCOM_1251280	alpha,alpha-trehalose-phosphate synthase (UDP-forming) [EC:2.4.1.15]	GO:0005991//trehalose metabolic process	GO:0019203//carbohydrate phosphatase activity;GO:0035251//UDP-glucosyltransferase activity	-
100888	0.3922	--	--	--	--	--	--	--	--	--	--	-	-	-
100889	0	--	--	--	--	--	--	--	--	--	--	-	-	-
10088	4.1791	--	--	--	--	--	--	--	--	--	--	-	-	-
100890	0.8796	--	--	--	--	--	--	--	--	--	--	-	-	-
100891	2.2051	--	--	--	--	--	--	--	--	--	--	-	-	-
100892	0.094	--	--	--	--	--	--	--	--	--	--	-	-	-
100893	0.9532	--	--	--	--	--	--	--	--	--	--	-	-	-
100894	0	--	--	--	--	--	--	--	--	--	--	-	-	-
100895	0.4464	--	--	--	--	--	--	--	--	--	--	-	-	-
100896	4.7054	gi|163889372|gb|ABY48142.1|	serine-hydroxymethyltransferase [Medicago truncatula]	sp|P49357|GLYM_FLAPR	Serine hydroxymethyltransferase 1, mitochondrial OS=Flaveria pringlei PE=2 SV=1	--	--	--	K00600	osa:4334048	glycine hydroxymethyltransferase [EC:2.1.2.1]	-	-	-
100897	5.18	gi|53850006|emb|CAG28988.1|	deoxyhypusine synthase [Cynoglossum officinale]	sp|Q9SC14|DHYS_SENVE	Deoxyhypusine synthase OS=Senecio vernalis GN=DHS1 PE=2 SV=1	--	--	--	K00809	pop:POPTR_831005	deoxyhypusine synthase [EC:2.5.1.46]	GO:0046203;GO:0048229//gametophyte development;GO:0018205//peptidyl-lysine modification	GO:0016765//transferase activity, transferring alkyl or aryl (other than methyl) groups	-
100898	2.913	gi|87162556|gb|ABD28351.1|	Lissencephaly type-1-like homology motif; CTLH, C-terminal to LisH motif; Nitrous oxide reductase, N-terminal; WD40-like; Quinonprotein alcohol dehydrogenase-like [Medicago truncatula]	sp|Q27GK7|TPR4_ARATH	Topless-related protein 4 OS=Arabidopsis thaliana GN=TPR4 PE=1 SV=2	--	--	--	--	--	--	-	-	-
100899	2.65	--	--	--	--	--	--	--	--	--	--	-	-	-
10089	2.8343	gi|30678912|ref|NP_566212.2|	ATBPM4 (BTB-POZ and MATH domain 4); protein binding [Arabidopsis thaliana] >gi|13605821|gb|AAK32896.1|AF367309_1 AT3g03740/F20H23_23 [Arabidopsis thaliana] >gi|16323324|gb|AAL15375.1| AT3g03740/F20H23_23 [Arabidopsis thaliana]	sp|Q9SRV1|BPM4_ARATH	BTB/POZ and MATH domain-containing protein 4 OS=Arabidopsis thaliana GN=BPM4 PE=1 SV=1	--	--	--	--	--	--	GO:0009414//response to water deprivation;GO:0009651//response to salt stress	GO:0005515//protein binding	GO:0043231//intracellular membrane-bounded organelle
1008	15.3877	gi|115464301|ref|NP_001055750.1|	Os05g0459400 [Oryza sativa Japonica Group] >gi|113579301|dbj|BAF17664.1| Os05g0459400 [Oryza sativa Japonica Group]	--	--	--	--	--	K10403	osa:4339007	kinesin family member 22	-	GO:0005488//binding	GO:0009536//plastid
100900	4.5641	--	--	--	--	--	--	--	--	--	--	-	-	-
100901	3.1086	gi|76262500|gb|ABA41400.1|	pherophorin-C2 protein precursor [Chlamydomonas reinhardtii]	sp|Q9FPQ6|GP1_CHLRE	Vegetative cell wall protein gp1 OS=Chlamydomonas reinhardtii GN=GP1 PE=2 SV=1	slr0592	COG1649	Uncharacterized protein conserved in bacteria	--	--	--	-	GO:0003824//catalytic activity	-
100902	5.1643	gi|108706800|gb|ABF94595.1|	Nucleotidyltransferase domain containing protein, expressed [Oryza sativa Japonica Group]	--	--	--	--	--	--	--	--	GO:0010467//gene expression	GO:0070566//adenylyltransferase activity	-
100903	5.132	--	--	--	--	--	--	--	--	--	--	-	-	-
100904	4.2803	--	--	--	--	--	--	--	--	--	--	-	-	-
100905	4.8237	--	--	--	--	--	--	--	--	--	--	-	-	-
100906	4.0537	--	--	--	--	--	--	--	--	--	--	-	-	-
100907	5.9608	--	--	--	--	--	--	--	--	--	--	-	-	-
100908	4.3583	gi|195547011|dbj|BAG68286.1|	chitin-binding lectin precursor [Solanum lycopersicum var. cerasiforme]	sp|Q84ZL0|FH5_ORYSJ	Formin-like protein 5 OS=Oryza sativa subsp. japonica GN=FH5 PE=2 SV=2	--	--	--	--	--	--	-	-	-
100909	6.1393	gi|18402856|ref|NP_565734.1|	integral membrane transporter family protein [Arabidopsis thaliana] >gi|20197619|gb|AAD15400.2| expressed protein [Arabidopsis thaliana]	--	--	slr0642	COG0477	Permeases of the major facilitator superfamily	--	--	--	GO:0051234//establishment of localization	GO:0008517//folic acid transporter activity	GO:0009526//plastid envelope
10090	17.6273	gi|307136231|gb|ADN34067.1|	protein phosphatase 2a [Cucumis melo subsp. melo]	sp|Q8LF36|2A5T_ARATH	Serine/threonine protein phosphatase 2A 57 kDa regulatory subunit B' theta isoform OS=Arabidopsis thaliana GN=B'THETA PE=2 SV=2	--	--	--	K11584	pop:POPTR_872596	protein phosphatase 2 (formerly 2A), regulatory subunit B'	-	-	GO:0042579//microbody
100910	5.5826	gi|149349541|gb|ABR24115.1|	eugenol synthase 1 [Petunia x hybrida]	sp|P52579|IFRH_TOBAC	Isoflavone reductase homolog A622 OS=Nicotiana tabacum PE=2 SV=1	--	--	--	K00224	ath:AT1G75280	[EC:1.3.1.-]	-	-	-
100911	5.4775	--	--	--	--	--	--	--	--	--	--	-	-	-
100912	5.6888	--	--	--	--	--	--	--	--	--	--	-	-	-
100913	4.3614	gi|222423343|dbj|BAH19646.1|	AT2G38280 [Arabidopsis thaliana]	sp|O80452|AMPD_ARATH	AMP deaminase OS=Arabidopsis thaliana GN=AMPD PE=1 SV=2	--	--	--	K01490	vvi:100252323	AMP deaminase [EC:3.5.4.6]	GO:0009127//purine nucleoside monophosphate biosynthetic process;GO:0003006//reproductive developmental process	GO:0016814//hydrolase activity, acting on carbon-nitrogen (but not peptide) bonds, in cyclic amidines;GO:0019901//protein kinase binding	GO:0043231//intracellular membrane-bounded organelle;GO:0044444//cytoplasmic part;GO:0042598//vesicular fraction
100914	1.081	gi|302837514|ref|XP_002950316.1|	hypothetical protein VOLCADRAFT_90822 [Volvox carteri f. nagariensis] >gi|300264321|gb|EFJ48517.1| hypothetical protein VOLCADRAFT_90822 [Volvox carteri f. nagariensis]	sp|A2R180|PAN1_ASPNC	Actin cytoskeleton-regulatory complex protein pan1 OS=Aspergillus niger (strain CBS 513.88 / FGSC A1513) GN=pan1 PE=3 SV=1	--	--	--	--	--	--	-	-	-
100915	2.7035	gi|159478619|ref|XP_001697400.1|	hydroxyproline-rich glycoprotein, stress-induced [Chlamydomonas reinhardtii] >gi|158274558|gb|EDP00340.1| hydroxyproline-rich glycoprotein, stress-induced [Chlamydomonas reinhardtii]	sp|A2R180|PAN1_ASPNC	Actin cytoskeleton-regulatory complex protein pan1 OS=Aspergillus niger (strain CBS 513.88 / FGSC A1513) GN=pan1 PE=3 SV=1	--	--	--	--	--	--	-	GO:0003824//catalytic activity	-
100916	3.6641	gi|224121000|ref|XP_002318472.1|	oligopeptide transporter OPT family [Populus trichocarpa] >gi|222859145|gb|EEE96692.1| oligopeptide transporter OPT family [Populus trichocarpa]	sp|Q2EF88|YSL3_ARATH	Metal-nicotianamine transporter YSL3 OS=Arabidopsis thaliana GN=YSL3 PE=2 SV=1	--	--	--	--	--	--	GO:0051707//response to other organism;GO:0006810//transport	GO:0015197//peptide transporter activity	GO:0044464//cell part
100917	4.5235	gi|297839813|ref|XP_002887788.1|	EMB2217 [Arabidopsis lyrata subsp. lyrata] >gi|297333629|gb|EFH64047.1| EMB2217 [Arabidopsis lyrata subsp. lyrata]	sp|Q9SAK0|PP132_ARATH	Pentatricopeptide repeat-containing protein At1g79490, mitochondrial OS=Arabidopsis thaliana GN=EMB2217 PE=2 SV=1	--	--	--	K03457	ath:AT5G03560	nucleobase:cation symporter-1, NCS1 family	-	-	-
100918	3.3026	--	--	--	--	--	--	--	--	--	--	-	-	-
100919	3.7182	--	--	--	--	--	--	--	--	--	--	-	-	-
10091	15.4185	gi|115434736|ref|NP_001042126.1|	Os01g0168100 [Oryza sativa Japonica Group] >gi|13486675|dbj|BAB39912.1| P0028E10.16 [Oryza sativa Japonica Group] >gi|15528776|dbj|BAB64818.1| kinase interacting protein 1 -like [Oryza sativa Japonica Group] >gi|20804819|dbj|BAB92502.1| kinase interacting protein 1 -like [Oryza sativa Japonica Group] >gi|113531657|dbj|BAF04040.1| Os01g0168100 [Oryza sativa Japonica Group]	--	--	--	--	--	--	--	--	-	-	-
100920	1.7036	--	--	--	--	--	--	--	--	--	--	-	-	-
100921	6.1348	--	--	--	--	--	--	--	--	--	--	-	-	-
100922	3.8131	--	--	--	--	--	--	--	--	--	--	-	-	-
100923	2.829	--	--	--	--	--	--	--	--	--	--	-	-	-
100924	0.8635	--	--	--	--	--	--	--	--	--	--	-	-	-
100925	0.4903	gi|75313310|sp|Q9SDL8.1|F16P2_ORYCO	RecName: Full=Fructose-1,6-bisphosphatase, cytosolic; Short=FBPase; AltName: Full=D-fructose-1,6-bisphosphate 1-phosphohydrolase >gi|6684169|gb|AAF23509.1|AF218845_1 fructose-1,6-bisphosphatase [Oryza coarctata]	sp|Q9SDL8|F16P2_ORYCO	Fructose-1,6-bisphosphatase, cytosolic OS=Oryza coarctata PE=2 SV=1	--	--	--	K03841	osa:4325071	fructose-1,6-bisphosphatase I [EC:3.1.3.11]	-	-	-
100926	1.4019	--	--	--	--	--	--	--	K03841	osa:4325071	fructose-1,6-bisphosphatase I [EC:3.1.3.11]	-	-	-
100927	1.3458	--	--	--	--	--	--	--	--	--	--	-	-	-
100928	1.2032	--	--	--	--	--	--	--	--	--	--	-	-	-
100929	0.3754	--	--	--	--	--	--	--	--	--	--	-	-	-
10092	15.5879	gi|115465667|ref|NP_001056433.1|	Os05g0581800 [Oryza sativa Japonica Group] >gi|113579984|dbj|BAF18347.1| Os05g0581800 [Oryza sativa Japonica Group]	--	--	--	--	--	--	--	--	-	-	GO:0043231//intracellular membrane-bounded organelle
100930	0	--	--	--	--	--	--	--	--	--	--	-	-	-
100931	6.132	--	--	--	--	--	--	--	--	--	--	-	-	-
100932	1.4621	--	--	--	--	--	--	--	--	--	--	-	-	-
100933	4.5815	--	--	--	--	--	--	--	--	--	--	-	-	-
100934	0.3438	--	--	--	--	--	--	--	--	--	--	-	-	-
100935	0	--	--	--	--	--	--	--	--	--	--	-	-	-
100936	4.7632	gi|7262689|gb|AAF43947.1|AC012188_24	Contains similarity to DNA Pol III Gamma and Tau from Chlamydia trachomatis gb|AE001306.1 and contains an AAA (ATPase) PF|00004 domain [Arabidopsis thaliana]	sp|P09122|DPO3X_BACSU	DNA polymerase III subunit gamma/tau OS=Bacillus subtilis GN=dnaX PE=3 SV=3	L0279	COG2812	DNA polymerase III, gamma/tau subunits	--	--	--	GO:0006259//DNA metabolic process;GO:0035315//hair cell differentiation;GO:0000904//cell morphogenesis involved in differentiation	GO:0003676//nucleic acid binding;GO:0034061;GO:0016462//pyrophosphatase activity;GO:0032559//adenyl ribonucleotide binding	GO:0042575;GO:0016020//membrane
100937	2.1211	--	--	--	--	--	--	--	--	--	--	-	-	-
100938	3.0768	--	--	--	--	--	--	--	--	--	--	-	-	-
100939	3.3014	gi|10803053|gb|AAG23696.1|AF298815_1	diacylglycerol acyltransferase [Perilla frutescens]	sp|Q9SLD2|DGAT1_ARATH	Diacylglycerol O-acyltransferase 1 OS=Arabidopsis thaliana GN=DGAT1 PE=1 SV=2	--	--	--	K11155	sbi:SORBI_10g022270	diacylglycerol O-acyltransferase 1 [EC:2.3.1.20 2.3.1.76]	-	GO:0016411//acylglycerol O-acyltransferase activity	GO:0031224//intrinsic to membrane
10093	0.6091	gi|7523680|gb|AAF63119.1|AC009526_4	Hypothetical protein [Arabidopsis thaliana]	--	--	--	--	--	--	--	--	-	-	-
100940	0.4442	--	--	--	--	--	--	--	--	--	--	-	-	-
100941	1.6829	--	--	--	--	--	--	--	--	--	--	-	-	-
100942	1.1197	gi|20197016|gb|AAC16469.2|	expressed protein [Arabidopsis thaliana]	sp|P92985|RBP1C_ARATH	Ran-binding protein 1 homolog c OS=Arabidopsis thaliana GN=RANBP1C PE=2 SV=1	--	--	--	--	--	--	GO:0006606//protein import into nucleus	GO:0005488//binding	-
100943	0.1747	gi|20197016|gb|AAC16469.2|	expressed protein [Arabidopsis thaliana]	--	--	--	--	--	--	--	--	-	-	-
100944	0.7178	--	--	--	--	--	--	--	--	--	--	-	-	-
100945	3.2304	--	--	--	--	--	--	--	--	--	--	-	-	-
100946	2.1021	--	--	--	--	--	--	--	--	--	--	-	-	-
100947	4.9139	--	--	--	--	--	--	--	--	--	--	-	-	-
100948	4.4367	gi|224589567|gb|ACN59317.1|	leucine-rich repeat receptor-like protein kinase [Arabidopsis thaliana]	sp|C0LGN2|Y3148_ARATH	Probable leucine-rich repeat receptor-like serine/threonine-protein kinase At3g14840 OS=Arabidopsis thaliana GN=LRR-RLK PE=1 SV=1	--	--	--	K13420	sbi:SORBI_06g028760	LRR receptor-like serine/threonine-protein kinase FLS2 [EC:2.7.11.1]	-	GO:0005488//binding;GO:0004672//protein kinase activity	-
100949	0.3892	gi|224589567|gb|ACN59317.1|	leucine-rich repeat receptor-like protein kinase [Arabidopsis thaliana]	sp|C0LGN2|Y3148_ARATH	Probable leucine-rich repeat receptor-like serine/threonine-protein kinase At3g14840 OS=Arabidopsis thaliana GN=LRR-RLK PE=1 SV=1	--	--	--	K13420	sbi:SORBI_06g028760	LRR receptor-like serine/threonine-protein kinase FLS2 [EC:2.7.11.1]	GO:0008152//metabolic process	GO:0004871//signal transducer activity;GO:0016491//oxidoreductase activity;GO:0004674//protein serine/threonine kinase activity;GO:0000166//nucleotide binding	-
10094	7.7382	gi|7523680|gb|AAF63119.1|AC009526_4	Hypothetical protein [Arabidopsis thaliana]	--	--	--	--	--	--	--	--	-	-	-
100950	0	--	--	--	--	--	--	--	K06316	pop:POPTR_917210	oligosaccharidyl-lipid flippase family	-	-	-
100951	0	--	--	--	--	--	--	--	--	--	--	-	-	-
100952	0.6145	gi|38260654|gb|AAR15470.1|	nuclear division RFT1-like protein [Capsella rubella]	--	--	--	--	--	K06316	pop:POPTR_917210	oligosaccharidyl-lipid flippase family	GO:0006810//transport	GO:0022892	GO:0031224//intrinsic to membrane
100953	0.1661	gi|38260654|gb|AAR15470.1|	nuclear division RFT1-like protein [Capsella rubella]	--	--	--	--	--	K06316	pop:POPTR_917210	oligosaccharidyl-lipid flippase family	GO:0006810//transport	GO:0022892	GO:0031224//intrinsic to membrane
100954	4.6637	gi|73624747|gb|AAZ79231.1|	cellulose synthase-like protein CslG [Nicotiana tabacum]	sp|Q8VYR4|CSLG2_ARATH	Cellulose synthase-like protein G2 OS=Arabidopsis thaliana GN=CSLG2 PE=2 SV=1	alr3757	COG1215	Glycosyltransferases, probably involved in cell wall biogenesis	K10999	pop:POPTR_578717	cellulose synthase A [EC:2.4.1.12]	-	-	-
100955	3.055	--	--	--	--	--	--	--	--	--	--	-	-	-
100956	1.1018	--	--	--	--	--	--	--	--	--	--	-	-	-
100957	2.6892	--	--	--	--	--	--	--	--	--	--	-	-	-
100958	4.7262	--	--	--	--	--	--	--	--	--	--	-	-	-
100959	5.7513	--	--	--	--	--	--	--	--	--	--	-	-	-
10095	7.4096	gi|115478765|ref|NP_001062976.1|	Os09g0359900 [Oryza sativa Japonica Group] >gi|113631209|dbj|BAF24890.1| Os09g0359900 [Oryza sativa Japonica Group]	--	--	--	--	--	--	--	--	-	-	GO:0043231//intracellular membrane-bounded organelle
100960	3.0867	gi|297807525|ref|XP_002871646.1|	acid phosphatase [Arabidopsis lyrata subsp. lyrata] >gi|297317483|gb|EFH47905.1| acid phosphatase [Arabidopsis lyrata subsp. lyrata]	sp|Q9VR59|VIP1_DROME	Inositol hexakisphosphate and diphosphoinositol-pentakisphosphate kinase OS=Drosophila melanogaster GN=l(1)G0196 PE=1 SV=2	--	--	--	K13024	rcu:RCOM_0854040	inositol hexakisphosphate/diphosphoinositol-pentakisphosphate kinase [EC:2.7.4.21 2.7.4.24]	-	GO:0003824//catalytic activity	GO:0016020//membrane
100961	2.7422	gi|297807525|ref|XP_002871646.1|	acid phosphatase [Arabidopsis lyrata subsp. lyrata] >gi|297317483|gb|EFH47905.1| acid phosphatase [Arabidopsis lyrata subsp. lyrata]	sp|Q9VR59|VIP1_DROME	Inositol hexakisphosphate and diphosphoinositol-pentakisphosphate kinase OS=Drosophila melanogaster GN=l(1)G0196 PE=1 SV=2	--	--	--	K13024	rcu:RCOM_0854040	inositol hexakisphosphate/diphosphoinositol-pentakisphosphate kinase [EC:2.7.4.21 2.7.4.24]	-	GO:0016791//phosphatase activity;GO:0046872//metal ion binding	GO:0016020//membrane
100962	1.0172	gi|116309348|emb|CAH66431.1|	OSIGBa0096P03.5 [Oryza sativa Indica Group]	sp|Q9UR07|RTF23_SCHPO	Retrotransposable element Tf2 155 kDa protein type 3 OS=Schizosaccharomyces pombe (strain ATCC 38366 / 972) GN=Tf2-11 PE=4 SV=1	SPAC9.04	COG2801	Transposase and inactivated derivatives	--	--	--	GO:0044238//primary metabolic process;GO:0044260	GO:0003676//nucleic acid binding	GO:0043229//intracellular organelle
100963	2.0571	--	--	--	--	--	--	--	--	--	--	-	-	-
100964	3.6385	--	--	--	--	--	--	--	--	--	--	-	-	-
100965	2.222	gi|115442455|ref|NP_001045507.1|	Os01g0967100 [Oryza sativa Japonica Group] >gi|113535038|dbj|BAF07421.1| Os01g0967100 [Oryza sativa Japonica Group]	--	--	--	--	--	--	--	--	-	-	-
100966	4.1855	gi|115451973|ref|NP_001049587.1|	Os03g0254700 [Oryza sativa Japonica Group] >gi|108707228|gb|ABF95023.1| expressed protein [Oryza sativa Japonica Group] >gi|113548058|dbj|BAF11501.1| Os03g0254700 [Oryza sativa Japonica Group]	sp|Q94AI7|TPL_ARATH	Protein TOPLESS OS=Arabidopsis thaliana GN=TPL PE=1 SV=1	--	--	--	--	--	--	GO:0003002;GO:0009725//response to hormone stimulus;GO:0003006//reproductive developmental process;GO:0023033	GO:0042802//identical protein binding;GO:0030528//transcription regulator activity	GO:0043231//intracellular membrane-bounded organelle;GO:0044444//cytoplasmic part
100967	6.4178	--	--	--	--	--	--	--	--	--	--	-	-	-
100968	6.9827	--	--	--	--	--	--	--	--	--	--	-	-	-
100969	2.7024	gi|297845628|ref|XP_002890695.1|	purple acid phosphatase family protein [Arabidopsis lyrata subsp. lyrata] >gi|297336537|gb|EFH66954.1| purple acid phosphatase family protein [Arabidopsis lyrata subsp. lyrata]	sp|Q8VYU7|PPA4_ARATH	Purple acid phosphatase 4 OS=Arabidopsis thaliana GN=PAP4 PE=2 SV=1	--	--	--	K01078	ath:AT1G14700	acid phosphatase [EC:3.1.3.2]	-	GO:0016791//phosphatase activity	GO:0031410//cytoplasmic vesicle
10096	1.2649	gi|115478765|ref|NP_001062976.1|	Os09g0359900 [Oryza sativa Japonica Group] >gi|113631209|dbj|BAF24890.1| Os09g0359900 [Oryza sativa Japonica Group]	--	--	--	--	--	--	--	--	-	-	-
100970	3.939	--	--	--	--	--	--	--	--	--	--	-	-	-
100971	4.7579	gi|115463095|ref|NP_001055147.1|	Os05g0305100 [Oryza sativa Japonica Group] >gi|113578698|dbj|BAF17061.1| Os05g0305100 [Oryza sativa Japonica Group]	sp|Q92994|TF3B_HUMAN	Transcription factor IIIB 90 kDa subunit OS=Homo sapiens GN=BRF1 PE=1 SV=1	SPBC13E7.10c	COG1405	Transcription initiation factor TFIIIB, Brf1 subunit/Transcription initiation factor TFIIB	--	--	--	GO:0010468//regulation of gene expression;GO:0010556;GO:0006351//transcription, DNA-dependent	GO:0030528//transcription regulator activity;GO:0003676//nucleic acid binding	-
100972	3.4131	gi|6983870|dbj|BAA90805.1|	pentatricopeptide (PPR) repeat-containing protein-like [Oryza sativa Japonica Group]	sp|Q9FNN7|PP371_ARATH	Pentatricopeptide repeat-containing protein At5g08510 OS=Arabidopsis thaliana GN=PCMP-E20 PE=2 SV=1	--	--	--	K03798	rcu:RCOM_0340700	cell division protease FtsH [EC:3.4.24.-]	-	-	GO:0043231//intracellular membrane-bounded organelle
100973	5.782	--	--	--	--	--	--	--	--	--	--	-	-	-
100974	2.3215	--	--	--	--	--	--	--	--	--	--	-	-	-
100975	0.9375	--	--	--	--	--	--	--	--	--	--	-	-	-
100976	2.3611	--	--	--	--	--	--	--	--	--	--	-	-	-
100977	5.8485	--	--	--	--	--	--	--	--	--	--	-	-	-
100978	2.6364	gi|60657604|gb|AAX33323.1|	secondary cell wall-related glycosyltransferase family 14 [Populus tremula x Populus tremuloides]	--	--	--	--	--	--	--	--	-	GO:0035252//UDP-xylosyltransferase activity	GO:0044464//cell part
100979	4.6608	--	--	--	--	--	--	--	--	--	--	-	-	-
10097	14.4984	gi|115473839|ref|NP_001060518.1|	Os07g0658200 [Oryza sativa Japonica Group] >gi|113612054|dbj|BAF22432.1| Os07g0658200 [Oryza sativa Japonica Group]	sp|A8I7Z9|RS9_AZOC5	30S ribosomal protein S9 OS=Azorhizobium caulinodans (strain ATCC 43989 / DSM 5975 / ORS 571) GN=rpsI PE=3 SV=1	BMEI1169	COG0103	Ribosomal protein S9	K02996	vvi:100246720	small subunit ribosomal protein S9	GO:0010467//gene expression	GO:0005198//structural molecule activity	GO:0043231//intracellular membrane-bounded organelle;GO:0015935//small ribosomal subunit
100980	2.2128	gi|297797449|ref|XP_002866609.1|	pentatricopeptide repeat-containing protein [Arabidopsis lyrata subsp. lyrata] >gi|297312444|gb|EFH42868.1| pentatricopeptide repeat-containing protein [Arabidopsis lyrata subsp. lyrata]	sp|Q9FMF6|PP444_ARATH	Pentatricopeptide repeat-containing protein At5g64320, mitochondrial OS=Arabidopsis thaliana GN=At5g64320 PE=2 SV=1	--	--	--	--	--	--	-	-	-
100981	5.1095	gi|15237662|ref|NP_201237.1|	pentatricopeptide (PPR) repeat-containing protein [Arabidopsis thaliana] >gi|75171655|sp|Q9FMF6.1|PP444_ARATH RecName: Full=Pentatricopeptide repeat-containing protein At5g64320, mitochondrial; Flags: Precursor	sp|Q9FMF6|PP444_ARATH	Pentatricopeptide repeat-containing protein At5g64320, mitochondrial OS=Arabidopsis thaliana GN=At5g64320 PE=2 SV=1	--	--	--	K03457	ath:AT5G03560	nucleobase:cation symporter-1, NCS1 family	-	-	GO:0043231//intracellular membrane-bounded organelle
100982	2.3397	--	--	--	--	--	--	--	--	--	--	-	-	-
100983	0	--	--	--	--	--	--	--	--	--	--	-	-	-
100984	1.4471	--	--	--	--	--	--	--	--	--	--	-	-	-
100985	3.7673	--	--	--	--	--	--	--	--	--	--	-	-	-
100986	0.6988	--	--	--	--	--	--	--	--	--	--	-	-	-
100987	4.7106	--	--	--	--	--	--	--	--	--	--	-	-	-
100988	3.2446	--	--	--	--	--	--	--	--	--	--	-	-	-
100989	0.8954	--	--	--	--	--	--	--	--	--	--	-	-	-
10098	7.2275	--	--	--	--	--	--	--	--	--	--	-	-	-
100990	5.6184	--	--	--	--	--	--	--	--	--	--	-	-	-
100991	0.9464	gi|195646506|gb|ACG42721.1|	thiol-disulfide isomerase and thioredoxins [Zea mays]	--	--	--	--	--	--	--	--	-	GO:0003824//catalytic activity	GO:0009536//plastid
100992	0.267	--	--	--	--	--	--	--	--	--	--	-	-	-
100993	1.6928	--	--	--	--	--	--	--	--	--	--	-	-	-
100994	3.2541	--	--	--	--	--	--	--	--	--	--	-	-	-
100995	4.8669	--	--	--	--	--	--	--	--	--	--	-	-	-
100996	4.9011	--	--	--	--	--	--	--	--	--	--	-	-	-
100997	3.7761	--	--	--	--	--	--	--	--	--	--	-	-	-
100998	4.4947	--	--	--	--	--	--	--	--	--	--	-	-	-
100999	0.2207	gi|297843732|ref|XP_002889747.1|	GDSL-motif lipase/hydrolase family protein [Arabidopsis lyrata subsp. lyrata] >gi|297335589|gb|EFH66006.1| GDSL-motif lipase/hydrolase family protein [Arabidopsis lyrata subsp. lyrata]	sp|O80522|GDL2_ARATH	GDSL esterase/lipase At1g09390 OS=Arabidopsis thaliana GN=At1g09390 PE=2 SV=1	--	--	--	--	--	--	GO:0044238//primary metabolic process	GO:0016787//hydrolase activity	GO:0009532//plastid stroma
10099	16.6679	gi|115465207|ref|NP_001056203.1|	Os05g0543300 [Oryza sativa Japonica Group] >gi|113579754|dbj|BAF18117.1| Os05g0543300 [Oryza sativa Japonica Group]	--	--	--	--	--	--	--	--	-	GO:0016740//transferase activity	GO:0031461//cullin-RING ubiquitin ligase complex
1009	31.1979	--	--	--	--	--	--	--	--	--	--	-	-	-
100	159.107	gi|62288364|gb|AAR03544.1|	pectin methylesterase isoform 1 [Fragaria x ananassa]	sp|P83218|PME_DAUCA	Pectinesterase OS=Daucus carota PE=1 SV=1	CAC3373	COG4677	Pectin methylesterase	K01051	ath:AT1G53830	pectinesterase [EC:3.1.1.11]	GO:0071555;GO:0045229//external encapsulating structure organization	GO:0030234//enzyme regulator activity;GO:0004091//carboxylesterase activity	GO:0030312//external encapsulating structure
101000	0.6276	gi|79456849|ref|NP_191787.2|	carboxylesterase/ hydrolase, acting on ester bonds [Arabidopsis thaliana] >gi|75126974|sp|Q6NLP7.1|GDL60_ARATH RecName: Full=GDSL esterase/lipase At3g62280; AltName: Full=Extracellular lipase At3g62280; Flags: Precursor >gi|45773932|gb|AAS76770.1| At3g62280 [Arabidopsis thaliana]	sp|Q6NLP7|GDL60_ARATH	GDSL esterase/lipase At3g62280 OS=Arabidopsis thaliana GN=At3g62280 PE=2 SV=1	--	--	--	--	--	--	-	GO:0016787//hydrolase activity	GO:0043231//intracellular membrane-bounded organelle
101001	0.4482	gi|297807473|ref|XP_002871620.1|	GDSL-motif lipase/hydrolase family protein [Arabidopsis lyrata subsp. lyrata] >gi|297317457|gb|EFH47879.1| GDSL-motif lipase/hydrolase family protein [Arabidopsis lyrata subsp. lyrata]	sp|Q9LIN2|GDL53_ARATH	GDSL esterase/lipase At3g26430 OS=Arabidopsis thaliana GN=At3g26430 PE=2 SV=1	--	--	--	--	--	--	-	GO:0016787//hydrolase activity	GO:0043231//intracellular membrane-bounded organelle
101002	0.4091	gi|79456849|ref|NP_191787.2|	carboxylesterase/ hydrolase, acting on ester bonds [Arabidopsis thaliana] >gi|75126974|sp|Q6NLP7.1|GDL60_ARATH RecName: Full=GDSL esterase/lipase At3g62280; AltName: Full=Extracellular lipase At3g62280; Flags: Precursor >gi|45773932|gb|AAS76770.1| At3g62280 [Arabidopsis thaliana]	sp|Q6NLP7|GDL60_ARATH	GDSL esterase/lipase At3g62280 OS=Arabidopsis thaliana GN=At3g62280 PE=2 SV=1	--	--	--	--	--	--	-	GO:0016787//hydrolase activity	GO:0031410//cytoplasmic vesicle;GO:0043231//intracellular membrane-bounded organelle
101003	4.4433	gi|283806353|dbj|BAI66418.1|	pinoresinol-lariciresinol reductase [Linum album]	sp|P52581|IFRH_LUPAL	Isoflavone reductase homolog OS=Lupinus albus PE=2 SV=1	--	--	--	K00224	ath:AT4G13660	[EC:1.3.1.-]	GO:0008152//metabolic process	GO:0016628//oxidoreductase activity, acting on the CH-CH group of donors, NAD or NADP as acceptor	-
101004	2.044	--	--	--	--	--	--	--	--	--	--	-	-	-
101005	1.6215	--	--	--	--	--	--	--	--	--	--	-	-	-
101006	1.8157	gi|297842021|ref|XP_002888892.1|	kinase family protein [Arabidopsis lyrata subsp. lyrata] >gi|297334733|gb|EFH65151.1| kinase family protein [Arabidopsis lyrata subsp. lyrata]	sp|Q9FKG6|PUB52_ARATH	U-box domain-containing protein 52 OS=Arabidopsis thaliana GN=PUB52 PE=2 SV=1	SPy1625_1	COG0515	Serine/threonine protein kinase	K04733	ath:AT5G38990	interleukin-1 receptor-associated kinase 4 [EC:2.7.11.1]	GO:0050896//response to stimulus;GO:0006464//protein modification process	GO:0004713//protein tyrosine kinase activity;GO:0032559//adenyl ribonucleotide binding	-
101007	0.2712	gi|8778472|gb|AAF79480.1|AC022492_24	F1L3.25 [Arabidopsis thaliana]	sp|Q9FKG6|PUB52_ARATH	U-box domain-containing protein 52 OS=Arabidopsis thaliana GN=PUB52 PE=2 SV=1	SPy1625_1	COG0515	Serine/threonine protein kinase	K04733	ath:AT5G38990	interleukin-1 receptor-associated kinase 4 [EC:2.7.11.1]	GO:0050896//response to stimulus;GO:0006464//protein modification process	GO:0004713//protein tyrosine kinase activity;GO:0032559//adenyl ribonucleotide binding	-
101008	5.2163	gi|115449869|ref|NP_001048571.1|	Os02g0823800 [Oryza sativa Japonica Group] >gi|113538102|dbj|BAF10485.1| Os02g0823800 [Oryza sativa Japonica Group]	--	--	--	--	--	--	--	--	-	-	GO:0043231//intracellular membrane-bounded organelle
101009	3.176	--	--	--	--	--	--	--	--	--	--	-	-	-
10100	2.0683	gi|115447245|ref|NP_001047402.1|	Os02g0610800 [Oryza sativa Japonica Group] >gi|113536933|dbj|BAF09316.1| Os02g0610800 [Oryza sativa Japonica Group]	--	--	--	--	--	--	--	--	GO:0010467//gene expression;GO:0009657//plastid organization;GO:0023060;GO:0044238//primary metabolic process;GO:0009416//response to light stimulus	GO:0004629//phospholipase C activity	GO:0009536//plastid
101010	4.4064	gi|488731|emb|CAA55883.1|	chitinase [Beta vulgaris subsp. vulgaris] >gi|829258|emb|CAA56946.1| Chitinase [Beta vulgaris subsp. vulgaris]	sp|Q9E6N3|DEN_GAHVM	Deneddylase OS=Gallid herpesvirus 2 (strain Chicken/Md5/ATCC VR-987) GN=MDV049 PE=3 SV=1	PA0197	COG0810	Periplasmic protein TonB, links inner and outer membranes	--	--	--	-	GO:0003824//catalytic activity	-
101011	4.1799	gi|30691669|ref|NP_195515.2|	tRNA/rRNA methyltransferase (SpoU) family protein [Arabidopsis thaliana] >gi|90093284|gb|ABD85155.1| At4g38020 [Arabidopsis thaliana]	--	--	--	--	--	K03437	rcu:RCOM_0410040	RNA methyltransferase, TrmH family	GO:0008152//metabolic process	GO:0008168//methyltransferase activity	GO:0043231//intracellular membrane-bounded organelle
101012	5.8894	gi|17381294|gb|AAL36065.1|	AT4g30550/F17I23_110 [Arabidopsis thaliana] >gi|23505821|gb|AAN28770.1| At4g30550/F17I23_110 [Arabidopsis thaliana]	--	--	--	--	--	--	--	--	GO:0009064//glutamine family amino acid metabolic process	GO:0003824//catalytic activity	GO:0043231//intracellular membrane-bounded organelle
101013	0.762	--	--	--	--	--	--	--	--	--	--	-	-	-
101014	1.4107	gi|310947137|sp|Q9SB63.2|MOS1_ARATH	RecName: Full=Protein MODIFIER OF SNC1 1; AltName: Full=MODIFIER OF snc1, 1 >gi|298569770|gb|ADI87413.1| MOS1 [Arabidopsis thaliana]	sp|Q9SB63|MOS1_ARATH	Protein MODIFIER OF SNC1 1 OS=Arabidopsis thaliana GN=MOS1 PE=1 SV=2	--	--	--	--	--	--	-	-	-
101015	0.7142	gi|310947137|sp|Q9SB63.2|MOS1_ARATH	RecName: Full=Protein MODIFIER OF SNC1 1; AltName: Full=MODIFIER OF snc1, 1 >gi|298569770|gb|ADI87413.1| MOS1 [Arabidopsis thaliana]	sp|Q9SB63|MOS1_ARATH	Protein MODIFIER OF SNC1 1 OS=Arabidopsis thaliana GN=MOS1 PE=1 SV=2	--	--	--	--	--	--	-	-	-
101016	2.4376	gi|195607592|gb|ACG25626.1|	early response to dehydration 15-like protein [Zea mays] >gi|195613044|gb|ACG28352.1| early response to dehydration 15-like protein [Zea mays] >gi|195620284|gb|ACG31972.1| early response to dehydration 15-like protein [Zea mays] >gi|195620464|gb|ACG32062.1| early response to dehydration 15-like protein [Zea mays] >gi|195639788|gb|ACG39362.1| early response to dehydration 15-like protein [Zea mays…	--	--	--	--	--	--	--	--	GO:0051707//response to other organism;GO:0006950//response to stress;GO:0009642//response to light intensity	GO:0005488//binding	-
101017	0.289	gi|195607592|gb|ACG25626.1|	early response to dehydration 15-like protein [Zea mays] >gi|195613044|gb|ACG28352.1| early response to dehydration 15-like protein [Zea mays] >gi|195620284|gb|ACG31972.1| early response to dehydration 15-like protein [Zea mays] >gi|195620464|gb|ACG32062.1| early response to dehydration 15-like protein [Zea mays] >gi|195639788|gb|ACG39362.1| early response to dehydration 15-like protein [Zea mays…	--	--	--	--	--	--	--	--	GO:0051707//response to other organism;GO:0006950//response to stress;GO:0009642//response to light intensity	GO:0005488//binding	-
101018	1.5156	gi|195607592|gb|ACG25626.1|	early response to dehydration 15-like protein [Zea mays] >gi|195613044|gb|ACG28352.1| early response to dehydration 15-like protein [Zea mays] >gi|195620284|gb|ACG31972.1| early response to dehydration 15-like protein [Zea mays] >gi|195620464|gb|ACG32062.1| early response to dehydration 15-like protein [Zea mays] >gi|195639788|gb|ACG39362.1| early response to dehydration 15-like protein [Zea mays…	--	--	--	--	--	--	--	--	GO:0051707//response to other organism;GO:0006950//response to stress;GO:0009642//response to light intensity	GO:0005488//binding	-
101019	5.3902	--	--	--	--	--	--	--	--	--	--	-	-	-
10101	9.613	gi|115447245|ref|NP_001047402.1|	Os02g0610800 [Oryza sativa Japonica Group] >gi|113536933|dbj|BAF09316.1| Os02g0610800 [Oryza sativa Japonica Group]	--	--	--	--	--	--	--	--	GO:0010467//gene expression;GO:0009657//plastid organization;GO:0023060;GO:0044238//primary metabolic process;GO:0009416//response to light stimulus	GO:0004629//phospholipase C activity	GO:0009536//plastid
101020	0.3286	--	--	--	--	--	--	--	--	--	--	-	-	-
101021	3.7869	gi|124361158|gb|ABN09130.1|	DC1; C1-like [Medicago truncatula]	--	--	--	--	--	--	--	--	-	-	-
101022	2.6928	--	--	--	--	--	--	--	--	--	--	-	-	-
101023	3.3928	gi|159488012|ref|XP_001702016.1|	photosystem II reaction center W protein [Chlamydomonas reinhardtii] >gi|20139842|sp|Q9SPI9.1|PSBW_CHLRE RecName: Full=Photosystem II reaction center W protein, chloroplastic; AltName: Full=PSII 6.1 kDa protein; Flags: Precursor >gi|5739404|gb|AAD50464.1|AF170026_1 core subunit of photosystem II precursor [Chlamydomonas reinhardtii] >gi|158271473|gb|EDO97291.1| photosystem II reaction center W pr…	sp|Q9SPI9|PSBW_CHLRE	Photosystem II reaction center W protein, chloroplastic OS=Chlamydomonas reinhardtii GN=psbW PE=1 SV=1	--	--	--	K02721	cre:CHLREDRAFT_155150	photosystem II PsbW protein	GO:0044237//cellular metabolic process	-	GO:0009521;GO:0031224//intrinsic to membrane;GO:0009534//chloroplast thylakoid
101024	6.5228	--	--	--	--	--	--	--	--	--	--	-	-	-
101025	3.0913	gi|18087599|gb|AAL58930.1|AF462842_1	At2g20740/F5H14.29 [Arabidopsis thaliana] >gi|15809899|gb|AAL06877.1| At2g20740/F5H14.29 [Arabidopsis thaliana] >gi|20453255|gb|AAM19866.1| At2g20740/F5H14.29 [Arabidopsis thaliana]	--	--	--	--	--	--	--	--	-	-	GO:0031224//intrinsic to membrane
101026	0.5069	gi|11138657|gb|AAG31438.1|	limonene synthase [Perilla frutescens]	sp|Q93X23|MYRS_QUEIL	Myrcene synthase, chloroplastic OS=Quercus ilex PE=1 SV=1	--	--	--	K12742	pop:POPTR_1111628	isoprene synthase [EC:4.2.3.27]	GO:0016098	GO:0046872//metal ion binding;GO:0016829//lyase activity	-
101027	3.9438	--	--	--	--	--	--	--	--	--	--	-	-	-
101028	5.2515	--	--	--	--	--	--	--	--	--	--	-	-	-
101029	4.0968	--	--	--	--	--	--	--	--	--	--	-	-	-
10102	2.6558	--	--	--	--	--	--	--	--	--	--	-	-	-
101030	3.323	--	--	--	--	--	--	--	--	--	--	-	-	-
101031	2.0831	--	--	--	--	--	--	--	--	--	--	-	-	-
101032	5.6686	--	--	--	--	--	--	--	--	--	--	-	-	-
101033	1.6722	--	--	--	--	--	--	--	--	--	--	-	-	-
101034	0.8796	--	--	--	--	--	--	--	--	--	--	-	-	-
101035	4.3627	--	--	--	--	--	--	--	--	--	--	-	-	-
101036	3.7139	--	--	--	--	--	--	--	--	--	--	-	-	-
101037	0.1881	--	--	--	--	--	--	--	--	--	--	-	-	-
101038	3.0357	--	--	--	--	--	--	--	--	--	--	-	-	-
101039	2.2932	--	--	--	--	--	--	--	--	--	--	-	-	-
10103	17.8652	--	--	--	--	--	--	--	--	--	--	-	-	-
101040	5.4931	--	--	--	--	--	--	--	--	--	--	-	-	-
101041	6.7092	gi|124360461|gb|ABN08471.1|	Haem peroxidase, plant/fungal/bacterial [Medicago truncatula]	sp|Q9SZH2|PER43_ARATH	Peroxidase 43 OS=Arabidopsis thaliana GN=PER43 PE=2 SV=2	--	--	--	K00430	ath:AT5G06730	peroxidase [EC:1.11.1.7]	GO:0006950//response to stress;GO:0008152//metabolic process	GO:0016209//antioxidant activity;GO:0005506//iron ion binding;GO:0003824//catalytic activity	GO:0016020//membrane;GO:0031410//cytoplasmic vesicle
101042	1.6387	gi|193878350|gb|ACF25915.1|	MLO-like protein 9 [Vitis vinifera]	--	--	--	--	--	--	--	--	-	-	-
101043	4.0782	gi|193878350|gb|ACF25915.1|	MLO-like protein 9 [Vitis vinifera]	sp|O22815|MLO5_ARATH	MLO-like protein 5 OS=Arabidopsis thaliana GN=MLO5 PE=2 SV=1	--	--	--	K08472	ath:AT2G33670	mlo protein	GO:0009987//cellular process	-	GO:0031224//intrinsic to membrane
101044	5.3405	gi|6692106|gb|AAF24571.1|AC007764_13	F22C12.25 [Arabidopsis thaliana]	--	--	--	--	--	--	--	--	-	GO:0005488//binding	GO:0044464//cell part
101045	4.238	gi|159483517|ref|XP_001699807.1|	ribosomal protein L10a, component of cytosolic 80S ribosome and 60S large subunit [Chlamydomonas reinhardtii] >gi|158281749|gb|EDP07503.1| ribosomal protein L10a, component of cytosolic 80S ribosome and 60S large subunit [Chlamydomonas reinhardtii]	sp|Q9SW75|RL10A_CHLRE	60S ribosomal protein L10a OS=Chlamydomonas reinhardtii GN=RPL10A PE=2 SV=1	SPBC30D10.18c	COG0081	Ribosomal protein L1	K02865	cre:CHLREDRAFT_195585	large subunit ribosomal protein L10Ae	GO:0010467//gene expression	GO:0003676//nucleic acid binding;GO:0005198//structural molecule activity	GO:0030529//ribonucleoprotein complex
101046	3.5888	--	--	--	--	--	--	--	--	--	--	-	-	-
101047	4.2176	--	--	--	--	--	--	--	--	--	--	-	-	-
101048	6.5389	gi|115482440|ref|NP_001064813.1|	Os10g0468500 [Oryza sativa Japonica Group] >gi|78708798|gb|ABB47773.1| Leucine Rich Repeat family protein, expressed [Oryza sativa Japonica Group] >gi|113639422|dbj|BAF26727.1| Os10g0468500 [Oryza sativa Japonica Group]	sp|Q9LP24|Y1571_ARATH	Probable leucine-rich repeat receptor-like protein kinase At1g35710 OS=Arabidopsis thaliana GN=At1g35710 PE=2 SV=1	alr0124_1	COG4886	Leucine-rich repeat (LRR) protein	K13420	vvi:100253808	LRR receptor-like serine/threonine-protein kinase FLS2 [EC:2.7.11.1]	-	GO:0005488//binding;GO:0004672//protein kinase activity	GO:0044464//cell part
101049	4.2844	gi|297830096|ref|XP_002882930.1|	glycosyltransferase family 14 protein [Arabidopsis lyrata subsp. lyrata] >gi|297328770|gb|EFH59189.1| glycosyltransferase family 14 protein [Arabidopsis lyrata subsp. lyrata]	--	--	--	--	--	--	--	--	GO:0005975//carbohydrate metabolic process	GO:0008194//UDP-glycosyltransferase activity	GO:0031224//intrinsic to membrane
10104	27.1238	gi|115482696|ref|NP_001064941.1|	Os10g0493900 [Oryza sativa Japonica Group] >gi|113639550|dbj|BAF26855.1| Os10g0493900 [Oryza sativa Japonica Group]	--	--	--	--	--	--	--	--	-	-	GO:0044464//cell part
101050	2.8483	--	--	--	--	--	--	--	--	--	--	-	-	-
101051	0.7339	--	--	--	--	--	--	--	--	--	--	-	-	-
101052	5.428	--	--	--	--	--	--	--	--	--	--	-	-	-
101053	2.3391	--	--	--	--	--	--	--	--	--	--	-	-	-
101054	3.9876	gi|15227619|ref|NP_180537.1|	pentatricopeptide (PPR) repeat-containing protein [Arabidopsis thaliana] >gi|75100656|sp|O82380.1|PP175_ARATH RecName: Full=Pentatricopeptide repeat-containing protein At2g29760, chloroplastic; Flags: Precursor	sp|O82380|PP175_ARATH	Pentatricopeptide repeat-containing protein At2g29760, chloroplastic OS=Arabidopsis thaliana GN=PCMP-H33 PE=2 SV=1	XF0009	COG0810	Periplasmic protein TonB, links inner and outer membranes	K03798	rcu:RCOM_0340700	cell division protease FtsH [EC:3.4.24.-]	-	-	-
101055	5.1269	--	--	--	--	--	--	--	--	--	--	-	-	-
101056	1.0081	--	--	--	--	--	--	--	--	--	--	-	-	-
101057	0.0515	--	--	--	--	--	--	--	--	--	--	-	-	-
101058	5.9157	--	--	--	--	--	--	--	--	--	--	-	-	-
101059	4.022	--	--	--	--	--	--	--	--	--	--	-	-	-
10105	6.2867	gi|224082640|ref|XP_002306776.1|	predicted protein [Populus trichocarpa] >gi|222856225|gb|EEE93772.1| predicted protein [Populus trichocarpa]	--	--	--	--	--	--	--	--	-	-	-
101060	5.0604	gi|255548600|ref|XP_002515356.1|	conserved hypothetical protein [Ricinus communis] >gi|223545300|gb|EEF46805.1| conserved hypothetical protein [Ricinus communis]	--	--	--	--	--	--	--	--	-	-	-
101061	2.7482	--	--	--	--	--	--	--	--	--	--	-	-	-
101062	5.9618	gi|251764796|sp|Q75HC2.2|AGO7_ORYSJ	RecName: Full=Protein argonaute 7; Short=OsAGO7; AltName: Full=Protein SHOOT ORGANIZATION 2; AltName: Full=Protein SHOOTLESS 4 >gi|143351485|gb|ABO93307.1| AGO7 [Oryza sativa Japonica Group] >gi|157279693|dbj|BAF80152.1| SHOOTLESS4 [Oryza sativa Japonica Group]	sp|Q75HC2|AGO7_ORYSJ	Protein argonaute 7 OS=Oryza sativa subsp. japonica GN=AGO7 PE=2 SV=2	--	--	--	--	--	--	GO:0035195//gene silencing by miRNA;GO:0050793//regulation of developmental process;GO:0030422//production of siRNA involved in RNA interference;GO:0009791//post-embryonic development	GO:0003676//nucleic acid binding	-
101063	4.669	gi|186501250|ref|NP_849973.3|	metal ion binding [Arabidopsis thaliana]	--	--	--	--	--	--	--	--	GO:0006812//cation transport	GO:0043169//cation binding	-
101064	0.5643	--	--	--	--	--	--	--	--	--	--	-	-	-
101065	3.975	--	--	--	--	--	--	--	--	--	--	-	-	-
101066	3.6944	--	--	--	--	--	--	--	--	--	--	-	-	-
101067	4.1731	gi|224110576|ref|XP_002315563.1|	predicted protein [Populus trichocarpa] >gi|222864603|gb|EEF01734.1| predicted protein [Populus trichocarpa]	--	--	--	--	--	--	--	--	-	GO:0016491//oxidoreductase activity	-
101068	4.8904	--	--	--	--	--	--	--	--	--	--	-	-	-
101069	6.5937	--	--	--	--	--	--	--	--	--	--	-	-	-
10106	34.2331	gi|15241386|ref|NP_199924.1|	4-alpha-hydroxytetrahydrobiopterin dehydratase [Arabidopsis thaliana] >gi|15529258|gb|AAK97723.1| AT5g51110/MWD22_5 [Arabidopsis thaliana] >gi|23505809|gb|AAN28764.1| At5g51110/MWD22_5 [Arabidopsis thaliana] >gi|42794935|gb|AAS45833.1| PCD/DCoH-like protein 1 [Arabidopsis thaliana]	sp|B9LPE3|PHS_HALLT	Putative pterin-4-alpha-carbinolamine dehydratase OS=Halorubrum lacusprofundi (strain ATCC 49239 / DSM 5036 / JCM 8891 / ACAM 34) GN=Hlac_1646 PE=3 SV=1	--	--	--	K01724	pop:POPTR_887818	4a-hydroxytetrahydrobiopterin dehydratase [EC:4.2.1.96]	GO:0042559//pteridine and derivative biosynthetic process	GO:0016836//hydro-lyase activity	GO:0009536//plastid
101070	1.3146	gi|195651899|gb|ACG45417.1|	WRKY68 - superfamily of TFs having WRKY and zinc finger domains [Zea mays]	--	--	--	--	--	--	--	--	-	GO:0005488//binding	-
101071	3.6389	gi|158513170|sp|A2YH41.2|ATR_ORYSI	RecName: Full=Serine/threonine-protein kinase ATR	sp|Q5Z987|ATR_ORYSJ	Serine/threonine-protein kinase ATR OS=Oryza sativa subsp. japonica GN=Os06g0724700 PE=2 SV=1	SPBC216.05	COG5032	Phosphatidylinositol kinase and protein kinases of the PI-3 kinase family	K06640	rcu:RCOM_0975960	ataxia telangiectasia and Rad3 related [EC:2.7.11.1]	-	GO:0004672//protein kinase activity;GO:0032559//adenyl ribonucleotide binding	GO:0043231//intracellular membrane-bounded organelle
101072	3.1376	--	--	--	--	--	--	--	--	--	--	-	-	-
101073	1.9636	--	--	--	--	--	--	--	--	--	--	-	-	-
101074	4.1171	gi|297723955|ref|NP_001174341.1|	Os05g0313900 [Oryza sativa Japonica Group] >gi|255676233|dbj|BAH93069.1| Os05g0313900 [Oryza sativa Japonica Group]	sp|Q9CAN5|PPR98_ARATH	Pentatricopeptide repeat-containing protein At1g63080, mitochondrial OS=Arabidopsis thaliana GN=At1g63080 PE=2 SV=1	--	--	--	--	--	--	-	-	-
101075	1.7369	--	--	--	--	--	--	--	--	--	--	-	-	-
101076	0	--	--	--	--	--	--	--	--	--	--	-	-	-
101077	2.9838	--	--	--	--	--	--	--	--	--	--	-	-	-
101078	2.685	--	--	--	--	--	--	--	--	--	--	-	-	-
101079	2.4051	--	--	--	--	--	--	--	--	--	--	-	-	-
10107	8.0306	gi|15228929|ref|NP_188323.1|	NRPB9A; DNA binding / DNA-directed RNA polymerase/ nucleic acid binding / transcription regulator/ zinc ion binding [Arabidopsis thaliana] >gi|45752612|gb|AAS76204.1| At3g16980 [Arabidopsis thaliana] >gi|46359779|gb|AAS88753.1| At3g16980 [Arabidopsis thaliana]	sp|P60899|RPB9_PIG	DNA-directed RNA polymerase II subunit RPB9 OS=Sus scrofa GN=POLR2I PE=3 SV=1	SPAPYUG7.04c	COG1594	DNA-directed RNA polymerase, subunit M/Transcription elongation factor TFIIS	K03017	vvi:100253286	DNA-directed RNA polymerase II subunit I	GO:0010468//regulation of gene expression	GO:0003676//nucleic acid binding;GO:0046914//transition metal ion binding;GO:0034062//RNA polymerase activity	GO:0055029//nuclear DNA-directed RNA polymerase complex;GO:0016591//DNA-directed RNA polymerase II, holoenzyme
101080	4.5729	--	--	--	--	--	--	--	--	--	--	-	-	-
101081	5.4907	gi|225426979|ref|XP_002265557.1|	PREDICTED: similar to oxysterol-binding family protein [Vitis vinifera]	sp|Q940Y1|ORP2A_ARATH	Oxysterol-binding protein-related protein 2A OS=Arabidopsis thaliana GN=ORP2A PE=2 SV=1	--	--	--	--	--	--	GO:0006629//lipid metabolic process;GO:0023060	GO:0005543//phospholipid binding;GO:0032934//sterol binding	-
101082	0.4824	--	--	--	--	--	--	--	--	--	--	-	-	-
101083	1.0713	--	--	--	--	--	--	--	--	--	--	-	-	-
101084	1.6976	--	--	--	--	--	--	--	--	--	--	-	-	-
101085	0.2513	--	--	--	--	--	--	--	--	--	--	-	-	-
101086	3.4891	--	--	--	--	--	--	--	--	--	--	-	-	-
101087	0	--	--	--	--	--	--	--	--	--	--	-	-	-
101088	2.4922	--	--	--	--	--	--	--	--	--	--	-	-	-
101089	2.6051	gi|128791|sp|P10330.2|NU5M_OENBE	RecName: Full=NADH-ubiquinone oxidoreductase chain 5; AltName: Full=NADH dehydrogenase subunit 5 >gi|66188|pir||DNOBU5 NADH2 dehydrogenase (ubiquinone) (EC 1.6.5.3) chain 5 - evening primrose mitochondrion >gi|5441461|emb|CAA30448.3| NADH dehydrogenase subunit 5 [Oenothera berteroana]	sp|P10330|NU5M_OENBE	NADH-ubiquinone oxidoreductase chain 5 OS=Oenothera berteriana GN=ND5 PE=2 SV=2	--	--	--	K03883	ath:ArthMp006	NADH dehydrogenase I subunit 5 [EC:1.6.5.3]	GO:0051234//establishment of localization;GO:0022904//respiratory electron transport chain	GO:0050136//NADH dehydrogenase (quinone) activity	GO:0031224//intrinsic to membrane;GO:0005746//mitochondrial respiratory chain
10108	1.1939	gi|18400020|ref|NP_565539.1|	NIC1 (NICOTINAMIDASE 1); catalytic/ nicotinamidase [Arabidopsis thaliana] >gi|20197887|gb|AAM15300.1| expressed protein [Arabidopsis thaliana]	--	--	CAC1778	COG1335	Amidases related to nicotinamidase	--	--	--	GO:0009725//response to hormone stimulus;GO:0019363//pyridine nucleotide biosynthetic process	GO:0016811//hydrolase activity, acting on carbon-nitrogen (but not peptide) bonds, in linear amides	-
101090	4.859	--	--	--	--	--	--	--	--	--	--	-	-	-
101091	4.3829	gi|224140989|ref|XP_002323859.1|	condensin complex components subunit [Populus trichocarpa] >gi|222866861|gb|EEF03992.1| condensin complex components subunit [Populus trichocarpa]	sp|Q9FJL0|SMC4_ARATH	Structural maintenance of chromosomes protein 4 OS=Arabidopsis thaliana GN=SMC4 PE=2 SV=1	--	--	--	K06675	rcu:RCOM_0100760	structural maintenance of chromosome 4	GO:0009987//cellular process	GO:0032559//adenyl ribonucleotide binding	GO:0043231//intracellular membrane-bounded organelle
101092	3.4928	--	--	--	--	--	--	--	--	--	--	-	-	-
101093	4.2192	gi|140053517|gb|ABE79572.2|	Protein kinase [Medicago truncatula]	sp|O49545|BAME1_ARATH	Leucine-rich repeat receptor-like serine/threonine-protein kinase BAM1 OS=Arabidopsis thaliana GN=BAM1 PE=1 SV=1	--	--	--	--	--	--	GO:0008152//metabolic process	GO:0004871//signal transducer activity;GO:0016491//oxidoreductase activity;GO:0004674//protein serine/threonine kinase activity;GO:0000166//nucleotide binding	GO:0016020//membrane
101094	2.7546	gi|297807251|ref|XP_002871509.1|	carbon-nitrogen hydrolase family protein [Arabidopsis lyrata subsp. lyrata] >gi|297317346|gb|EFH47768.1| carbon-nitrogen hydrolase family protein [Arabidopsis lyrata subsp. lyrata]	sp|Q497B0|NIT2_RAT	Omega-amidase NIT2 OS=Rattus norvegicus GN=Nit2 PE=1 SV=1	SPAC26A3.11	COG0388	Predicted amidohydrolase	K13566	ath:AT5G12040	omega-amidase [EC:3.5.1.3]	GO:0008152//metabolic process	GO:0046914//transition metal ion binding;GO:0016810//hydrolase activity, acting on carbon-nitrogen (but not peptide) bonds	GO:0009536//plastid
101095	3.884	gi|238480786|ref|NP_001154245.1|	unknown protein [Arabidopsis thaliana]	--	--	--	--	--	--	--	--	-	-	GO:0043231//intracellular membrane-bounded organelle
101096	3.8098	--	--	--	--	--	--	--	--	--	--	-	-	-
101097	2.2397	--	--	--	--	--	--	--	--	--	--	-	-	-
101098	0.8651	--	--	--	--	--	--	--	--	--	--	-	-	-
101099	4.9214	--	--	--	--	--	--	--	--	--	--	-	-	-
10109	0.5381	gi|18400020|ref|NP_565539.1|	NIC1 (NICOTINAMIDASE 1); catalytic/ nicotinamidase [Arabidopsis thaliana] >gi|20197887|gb|AAM15300.1| expressed protein [Arabidopsis thaliana]	--	--	CAC1778	COG1335	Amidases related to nicotinamidase	--	--	--	GO:0009725//response to hormone stimulus;GO:0019363//pyridine nucleotide biosynthetic process	GO:0016811//hydrolase activity, acting on carbon-nitrogen (but not peptide) bonds, in linear amides	-
1010	19.0317	--	--	--	--	--	--	--	--	--	--	-	-	-
101100	3.2207	--	--	--	--	--	--	--	--	--	--	-	-	-
101101	2.3365	--	--	--	--	--	--	--	--	--	--	-	-	-
101102	4.3476	gi|115445277|ref|NP_001046418.1|	Os02g0245000 [Oryza sativa Japonica Group] >gi|113535949|dbj|BAF08332.1| Os02g0245000 [Oryza sativa Japonica Group]	sp|Q8RXF1|SF3A1_ARATH	Probable splicing factor 3A subunit 1 OS=Arabidopsis thaliana GN=At1g14650 PE=1 SV=2	--	--	--	K12825	vvi:100242352	splicing factor 3A subunit 1	GO:0043170	-	-
101103	1.9442	--	--	--	--	--	--	--	--	--	--	-	-	-
101104	0.9202	--	--	--	--	--	--	--	--	--	--	-	-	-
101105	0.811	--	--	--	--	--	--	--	--	--	--	-	-	-
101106	6.3818	--	--	--	--	--	--	--	--	--	--	-	-	-
101107	2.914	--	--	--	--	--	--	--	--	--	--	-	-	-
101108	0.5309	--	--	--	--	--	--	--	--	--	--	-	-	-
101109	0.1652	--	--	--	--	--	--	--	--	--	--	-	-	-
10110	2.2902	--	--	--	--	--	--	--	--	--	--	-	-	-
101110	5.474	gi|307136258|gb|ADN34086.1|	RNA-binding protein [Cucumis melo subsp. melo]	--	--	--	--	--	--	--	--	-	-	-
101111	0.733	--	--	--	--	--	--	--	--	--	--	-	-	-
101112	4.141	--	--	--	--	--	--	--	--	--	--	-	-	-
101113	4.5389	gi|50508656|dbj|BAD31142.1|	ATP-dependent RNA helicase-like protein [Oryza sativa Japonica Group] >gi|50509849|dbj|BAD32021.1| ATP-dependent RNA helicase-like protein [Oryza sativa Japonica Group]	--	--	--	--	--	K06877	rcu:RCOM_1467520		-	-	GO:0043231//intracellular membrane-bounded organelle
101114	4.6913	gi|115474333|ref|NP_001060763.1|	Os08g0101700 [Oryza sativa Japonica Group] >gi|113622732|dbj|BAF22677.1| Os08g0101700 [Oryza sativa Japonica Group]	--	--	--	--	--	K08360	osa:4336503	cytochrome b-561	-	-	GO:0044464//cell part
101115	4.7222	gi|255565282|ref|XP_002523633.1|	Myosin-9, putative [Ricinus communis] >gi|223537195|gb|EEF38828.1| Myosin-9, putative [Ricinus communis]	--	--	--	--	--	--	--	--	-	-	-
101116	3.8517	gi|15240032|ref|NP_196258.1|	pentatricopeptide (PPR) repeat-containing protein [Arabidopsis thaliana]	sp|Q9SAD9|PPR40_ARATH	Pentatricopeptide repeat-containing protein At1g13040, mitochondrial OS=Arabidopsis thaliana GN=At1g13040 PE=2 SV=1	--	--	--	--	--	--	-	-	-
101117	3.8566	gi|297797449|ref|XP_002866609.1|	pentatricopeptide repeat-containing protein [Arabidopsis lyrata subsp. lyrata] >gi|297312444|gb|EFH42868.1| pentatricopeptide repeat-containing protein [Arabidopsis lyrata subsp. lyrata]	sp|Q9FMF6|PP444_ARATH	Pentatricopeptide repeat-containing protein At5g64320, mitochondrial OS=Arabidopsis thaliana GN=At5g64320 PE=2 SV=1	--	--	--	--	--	--	-	-	GO:0043231//intracellular membrane-bounded organelle
101118	2.3154	gi|226441623|gb|ACO57438.1|	class IV chitinase [Elaeis oleifera]	sp|Q7Y1Z0|CHI5_ORYSJ	Chitinase 5 OS=Oryza sativa subsp. japonica GN=Cht5 PE=2 SV=1	--	--	--	K01183	osa:4336265	chitinase [EC:3.2.1.14]	GO:0006026	GO:0004553//hydrolase activity, hydrolyzing O-glycosyl compounds;GO:0030247//polysaccharide binding	GO:0031410//cytoplasmic vesicle
101119	4.8939	--	--	--	--	--	--	--	--	--	--	-	-	-
10111	9.2146	gi|77549300|gb|ABA92097.1|	ATPase, AAA family protein, expressed [Oryza sativa Japonica Group]	--	--	--	--	--	--	--	--	-	-	-
101120	3.977	gi|225459352|ref|XP_002284209.1|	PREDICTED: hypothetical protein [Vitis vinifera]	--	--	--	--	--	--	--	--	-	-	-
101121	4.1104	--	--	--	--	--	--	--	--	--	--	-	-	-
101122	5.9605	--	--	--	--	--	--	--	--	--	--	-	-	-
101123	3.5406	--	--	--	--	--	--	--	--	--	--	-	-	-
101124	5.283	gi|297600034|ref|NP_001048360.2|	Os02g0791700 [Oryza sativa Japonica Group] >gi|255671309|dbj|BAF10274.2| Os02g0791700 [Oryza sativa Japonica Group]	sp|Q551H4|FRAY2_DICDI	Serine/threonine-protein kinase fray2 OS=Dictyostelium discoideum GN=fray2 PE=3 SV=1	YAR019c	COG0515	Serine/threonine protein kinase	K08282	olu:OSTLU_2417	non-specific serine/threonine protein kinase [EC:2.7.11.1]	GO:0006464//protein modification process	GO:0004702//receptor signaling protein serine/threonine kinase activity;GO:0032559//adenyl ribonucleotide binding	-
101125	2.913	--	--	--	--	--	--	--	--	--	--	-	-	-
101126	2.377	gi|115464255|ref|NP_001055727.1|	Os05g0455900 [Oryza sativa Japonica Group] >gi|53749358|gb|AAU90217.1| unknow protein [Oryza sativa Japonica Group] >gi|113579278|dbj|BAF17641.1| Os05g0455900 [Oryza sativa Japonica Group]	sp|Q9ZUW3|PP172_ARATH	Pentatricopeptide repeat-containing protein At2g27610 OS=Arabidopsis thaliana GN=PCMP-H60 PE=2 SV=1	--	--	--	K03798	rcu:RCOM_0340700	cell division protease FtsH [EC:3.4.24.-]	-	-	-
101127	2.484	gi|297822535|ref|XP_002879150.1|	pentatricopeptide repeat-containing protein [Arabidopsis lyrata subsp. lyrata] >gi|297324989|gb|EFH55409.1| pentatricopeptide repeat-containing protein [Arabidopsis lyrata subsp. lyrata]	sp|Q9ZUW3|PP172_ARATH	Pentatricopeptide repeat-containing protein At2g27610 OS=Arabidopsis thaliana GN=PCMP-H60 PE=2 SV=1	--	--	--	--	--	--	-	-	-
101128	0	gi|226505162|ref|NP_001149822.1|	beta alanine synthase1 [Zea mays] >gi|195634881|gb|ACG36909.1| beta-ureidopropionase [Zea mays]	sp|Q8VC97|BUP1_MOUSE	Beta-ureidopropionase OS=Mus musculus GN=Upb1 PE=2 SV=1	--	--	--	--	--	--	GO:0031669//cellular response to nutrient levels;GO:0006208//pyrimidine base catabolic process	GO:0016811//hydrolase activity, acting on carbon-nitrogen (but not peptide) bonds, in linear amides	GO:0044444//cytoplasmic part
101129	0	gi|226505162|ref|NP_001149822.1|	beta alanine synthase1 [Zea mays] >gi|195634881|gb|ACG36909.1| beta-ureidopropionase [Zea mays]	sp|Q8VC97|BUP1_MOUSE	Beta-ureidopropionase OS=Mus musculus GN=Upb1 PE=2 SV=1	--	--	--	--	--	--	GO:0031669//cellular response to nutrient levels;GO:0006208//pyrimidine base catabolic process	GO:0016811//hydrolase activity, acting on carbon-nitrogen (but not peptide) bonds, in linear amides	GO:0044444//cytoplasmic part
10112	1.1233	--	--	--	--	--	--	--	--	--	--	-	-	-
101130	4.8237	--	--	--	--	--	--	--	--	--	--	-	-	-
101131	1.918	--	--	--	--	--	--	--	--	--	--	-	-	-
101132	4.7823	--	--	--	--	--	--	--	--	--	--	-	-	-
101133	4.5364	--	--	--	--	--	--	--	--	--	--	-	-	-
101134	5.9027	--	--	--	--	--	--	--	--	--	--	-	-	-
101135	3.7121	--	--	--	--	--	--	--	--	--	--	-	-	-
101136	3.9272	gi|224053044|ref|XP_002297679.1|	AP2 domain-containing transcription factor [Populus trichocarpa] >gi|222844937|gb|EEE82484.1| AP2 domain-containing transcription factor [Populus trichocarpa]	--	--	--	--	--	--	--	--	GO:0010468//regulation of gene expression;GO:0006351//transcription, DNA-dependent	GO:0003676//nucleic acid binding;GO:0001071	GO:0043231//intracellular membrane-bounded organelle
101137	4.1477	--	--	--	--	--	--	--	--	--	--	-	-	-
101138	4.2474	--	--	sp|P55313|CATA2_WHEAT	Catalase OS=Triticum aestivum GN=CATA PE=2 SV=1	--	--	--	K03781	sbi:SORBI_10g030840	catalase [EC:1.11.1.6]	-	-	-
101139	4.4019	gi|50201959|gb|AAT70495.1|	At5g19070 [Arabidopsis thaliana] >gi|58331785|gb|AAW70390.1| At5g19070 [Arabidopsis thaliana]	--	--	alr2207	COG0398	Uncharacterized conserved protein	--	--	--	-	-	GO:0031410//cytoplasmic vesicle
10113	2.4642	--	--	--	--	--	--	--	--	--	--	-	-	-
101140	4.7222	--	--	--	--	--	--	--	--	--	--	-	-	-
101141	5.8244	gi|15237290|ref|NP_200097.1|	pentatricopeptide (PPR) repeat-containing protein [Arabidopsis thaliana] >gi|75171558|sp|Q9FLX6.1|PP430_ARATH RecName: Full=Pentatricopeptide repeat-containing protein At5g52850, chloroplastic; Flags: Precursor >gi|10177099|dbj|BAB10433.1| selenium-binding protein-like [Arabidopsis thaliana]	sp|Q9FLX6|PP430_ARATH	Pentatricopeptide repeat-containing protein At5g52850, chloroplastic OS=Arabidopsis thaliana GN=PCMP-H31 PE=2 SV=1	--	--	--	K03798	rcu:RCOM_0340700	cell division protease FtsH [EC:3.4.24.-]	-	-	-
101142	2.2291	--	--	--	--	--	--	--	--	--	--	-	-	-
101143	3.5817	--	--	--	--	--	--	--	--	--	--	-	-	-
101144	1.0791	--	--	--	--	--	--	--	--	--	--	-	-	-
101145	0.894	gi|308808346|ref|XP_003081483.1|	Predicted membrane protein (patched superfamily) (ISS) [Ostreococcus tauri] >gi|116059946|emb|CAL56005.1| Predicted membrane protein (patched superfamily) (ISS) [Ostreococcus tauri]	sp|Q9C6S1|FH14_ARATH	Formin-like protein 14 OS=Arabidopsis thaliana GN=FH14 PE=1 SV=3	PA0074_1	COG0515	Serine/threonine protein kinase	--	--	--	-	-	GO:0044464//cell part
101146	3.3849	gi|302841557|ref|XP_002952323.1|	hypothetical protein VOLCADRAFT_92962 [Volvox carteri f. nagariensis] >gi|300262259|gb|EFJ46466.1| hypothetical protein VOLCADRAFT_92962 [Volvox carteri f. nagariensis]	sp|P08640|MUC1_YEAST	Flocculation protein FLO11 OS=Saccharomyces cerevisiae (strain ATCC 204508 / S288c) GN=MUC1 PE=1 SV=2	--	--	--	--	--	--	-	-	-
101147	3.7834	--	--	--	--	--	--	--	--	--	--	-	-	-
101148	6.4989	gi|294471310|gb|ADE80897.1|	9-cis-epoxycarotenoid dioxygenase [Camelina sativa]	sp|Q9LRM7|NCED6_ARATH	9-cis-epoxycarotenoid dioxygenase NCED6, chloroplastic OS=Arabidopsis thaliana GN=NCED6 PE=2 SV=1	--	--	--	--	--	--	-	-	GO:0043231//intracellular membrane-bounded organelle
101149	5.2605	--	--	--	--	--	--	--	--	--	--	-	-	-
10114	2.0175	--	--	--	--	--	--	--	--	--	--	-	-	-
101150	1.8799	--	--	--	--	--	--	--	--	--	--	-	-	-
101151	5.1251	gi|19911575|dbj|BAB86891.1|	syringolide-induced protein 14-1-1 [Glycine max]	sp|Q9SGS5|Y1607_ARATH	Uncharacterized protein At1g76070 OS=Arabidopsis thaliana GN=At1g76070 PE=1 SV=1	--	--	--	--	--	--	-	-	-
101152	0.2099	--	--	--	--	--	--	--	--	--	--	-	-	-
101153	1.2192	--	--	--	--	--	--	--	--	--	--	-	-	-
101154	3.3399	--	--	--	--	--	--	--	--	--	--	-	-	-
101155	3.9764	gi|307136430|gb|ADN34237.1|	pre-mRNA splicing factor [Cucumis melo subsp. melo]	sp|Q91YR7|PRP6_MOUSE	Pre-mRNA-processing factor 6 OS=Mus musculus GN=Prpf6 PE=2 SV=1	--	--	--	K12855	rcu:RCOM_1175540	pre-mRNA-processing factor 6	GO:0006396//RNA processing;GO:0006950//response to stress	-	GO:0043231//intracellular membrane-bounded organelle
101156	1.4241	--	--	--	--	--	--	--	--	--	--	-	-	-
101157	5.319	--	--	--	--	--	--	--	--	--	--	-	-	-
101158	2.7501	--	--	--	--	--	--	--	--	--	--	-	-	-
101159	0.1625	gi|297597215|ref|NP_001043593.2|	Os01g0618800 [Oryza sativa Japonica Group] >gi|255673470|dbj|BAF05507.2| Os01g0618800 [Oryza sativa Japonica Group]	sp|A2ZVG7|FTSH9_ORYSJ	ATP-dependent zinc metalloprotease FTSH 9, chloroplastic/mitochondrial OS=Oryza sativa subsp. japonica GN=FTSH9 PE=3 SV=1	CC3226	COG0465	ATP-dependent Zn proteases	--	--	--	GO:0009642//response to light intensity;GO:0044257//cellular protein catabolic process;GO:0006950//response to stress	GO:0004175//endopeptidase activity;GO:0042623//ATPase activity, coupled;GO:0032559//adenyl ribonucleotide binding	GO:0009536//plastid
10115	0	gi|15223416|ref|NP_171656.1|	heavy-metal-associated domain-containing protein [Arabidopsis thaliana] >gi|79316252|ref|NP_001030928.1| heavy-metal-associated domain-containing protein [Arabidopsis thaliana]	sp|P0C1J6|FKBP4_RHIOR	FK506-binding protein 4 OS=Rhizopus oryzae GN=FKBP4 PE=3 SV=1	jhp1260	COG0810	Periplasmic protein TonB, links inner and outer membranes	K09486	cre:CHLREDRAFT_205988	hypoxia up-regulated 1	-	GO:0043169//cation binding	-
101160	4.5247	--	--	--	--	--	--	--	--	--	--	-	-	-
101161	4.3864	--	--	--	--	--	--	--	--	--	--	-	-	-
101162	3.5799	gi|115454849|ref|NP_001051025.1|	Os03g0705300 [Oryza sativa Japonica Group] >gi|113549496|dbj|BAF12939.1| Os03g0705300 [Oryza sativa Japonica Group]	sp|Q56YP2|PI5K1_ARATH	Phosphatidylinositol-4-phosphate 5-kinase 1 OS=Arabidopsis thaliana GN=PIP5K1 PE=1 SV=1	slr1485	COG4642	Uncharacterized protein conserved in bacteria	--	--	--	GO:0048588;GO:0000904//cell morphogenesis involved in differentiation	GO:0016307//phosphatidylinositol phosphate kinase activity;GO:0003779//actin binding	GO:0044459//plasma membrane part;GO:0044424//intracellular part
101163	4.9845	--	--	--	--	--	--	--	--	--	--	-	-	-
101164	2.243	gi|18491233|gb|AAL69441.1|	At2g41950/T6D20.26 [Arabidopsis thaliana]	--	--	--	--	--	--	--	--	-	-	GO:0005618//cell wall;GO:0009536//plastid
101165	1.5638	gi|124359207|gb|ABN05718.1|	FAR1; Zinc finger, SWIM-type [Medicago truncatula]	sp|Q9SZL8|FRS5_ARATH	Protein FAR1-RELATED SEQUENCE 5 OS=Arabidopsis thaliana GN=FRS5 PE=2 SV=1	--	--	--	--	--	--	-	GO:0046914//transition metal ion binding	GO:0031410//cytoplasmic vesicle
101166	5.9586	gi|18398498|ref|NP_565422.1|	pentatricopeptide (PPR) repeat-containing protein [Arabidopsis thaliana] >gi|75146596|sp|Q84J71.1|PP161_ARATH RecName: Full=Pentatricopeptide repeat-containing protein At2g17670	sp|Q84J71|PP161_ARATH	Pentatricopeptide repeat-containing protein At2g17670 OS=Arabidopsis thaliana GN=At2g17670 PE=2 SV=1	SPBC28F2.12	COG0086	DNA-directed RNA polymerase, beta' subunit/160 kD subunit	K03457	ath:AT5G03560	nucleobase:cation symporter-1, NCS1 family	-	-	-
101167	4.5548	--	--	--	--	--	--	--	--	--	--	-	-	-
101168	1.9938	--	--	--	--	--	--	--	--	--	--	-	-	-
101169	2.5794	--	--	--	--	--	--	--	--	--	--	-	-	-
10116	12.0923	gi|15223416|ref|NP_171656.1|	heavy-metal-associated domain-containing protein [Arabidopsis thaliana] >gi|79316252|ref|NP_001030928.1| heavy-metal-associated domain-containing protein [Arabidopsis thaliana]	sp|P0C1J6|FKBP4_RHIOR	FK506-binding protein 4 OS=Rhizopus oryzae GN=FKBP4 PE=3 SV=1	jhp1260	COG0810	Periplasmic protein TonB, links inner and outer membranes	K09486	cre:CHLREDRAFT_205988	hypoxia up-regulated 1	-	GO:0043169//cation binding	-
101170	0	--	--	--	--	--	--	--	--	--	--	-	-	-
101171	3.972	--	--	--	--	--	--	--	--	--	--	-	-	-
101172	4.3455	gi|297817084|ref|XP_002876425.1|	binding protein [Arabidopsis lyrata subsp. lyrata] >gi|297322263|gb|EFH52684.1| binding protein [Arabidopsis lyrata subsp. lyrata]	--	--	--	--	--	--	--	--	-	-	-
101173	1.1577	--	--	--	--	--	--	--	--	--	--	-	-	-
101174	4.4381	gi|297853498|ref|XP_002894630.1|	EMB3012 [Arabidopsis lyrata subsp. lyrata] >gi|297340472|gb|EFH70889.1| EMB3012 [Arabidopsis lyrata subsp. lyrata]	sp|Q8TEM1|PO210_HUMAN	Nuclear pore membrane glycoprotein 210 OS=Homo sapiens GN=NUP210 PE=1 SV=3	--	--	--	--	--	--	GO:0003006//reproductive developmental process	GO:0005488//binding	GO:0031410//cytoplasmic vesicle
101175	5.3586	gi|18412676|ref|NP_568083.1|	beta-galactosidase [Arabidopsis thaliana] >gi|56236102|gb|AAV84507.1| At5g01075 [Arabidopsis thaliana] >gi|111074276|gb|ABH04511.1| At5g01075 [Arabidopsis thaliana]	--	--	--	--	--	--	--	--	GO:0044238//primary metabolic process	-	GO:0044464//cell part;GO:0032991
101176	4.157	--	--	--	--	--	--	--	--	--	--	-	-	-
101177	1.2016	gi|115467604|ref|NP_001057401.1|	Os06g0284800 [Oryza sativa Japonica Group] >gi|113595441|dbj|BAF19315.1| Os06g0284800 [Oryza sativa Japonica Group]	--	--	--	--	--	--	--	--	-	-	-
101178	1.9758	--	--	--	--	--	--	--	--	--	--	-	-	-
101179	4.2925	gi|124359247|gb|ABN05752.1|	Ovarian tumour, otubain, related [Medicago truncatula]	sp|Q9SZL8|FRS5_ARATH	Protein FAR1-RELATED SEQUENCE 5 OS=Arabidopsis thaliana GN=FRS5 PE=2 SV=1	--	--	--	--	--	--	GO:0006520//cellular amino acid metabolic process	GO:0016491//oxidoreductase activity	-
10117	0.5457	gi|115435772|ref|NP_001042644.1|	Os01g0260500 [Oryza sativa Japonica Group] >gi|9558523|dbj|BAB03441.1| NBS-LRR disease resistance protein -like [Oryza sativa Japonica Group] >gi|113532175|dbj|BAF04558.1| Os01g0260500 [Oryza sativa Japonica Group]	sp|Q7XBQ9|RGA2_SOLBU	Disease resistance protein RGA2 OS=Solanum bulbocastanum GN=RGA2 PE=1 SV=1	RSp0842	COG4886	Leucine-rich repeat (LRR) protein	K13420	ath:AT5G46330	LRR receptor-like serine/threonine-protein kinase FLS2 [EC:2.7.11.1]	GO:0009987//cellular process	GO:0000166//nucleotide binding	GO:0043231//intracellular membrane-bounded organelle
101180	1.8917	gi|238481477|ref|NP_001154760.1|	RING1A (RING 1A); protein binding / zinc ion binding [Arabidopsis thaliana]	sp|Q9FKW0|RNG1A_ARATH	Putative E3 ubiquitin-protein ligase RING1a OS=Arabidopsis thaliana GN=RING1A PE=1 SV=2	--	--	--	K10695	vvi:100267677	E3 ubiquitin-protein ligase RNF1/2 [EC:6.3.2.19]	GO:0045165//cell fate commitment;GO:0010074//maintenance of meristem identity;GO:0010629//negative regulation of gene expression;GO:0006350//transcription	GO:0005488//binding	GO:0031519//PcG protein complex
101181	5.7332	gi|226496665|ref|NP_001147987.1|	ribosomal protein L11 methyltransferase containing protein [Zea mays] >gi|195614998|gb|ACG29329.1| ribosomal protein L11 methyltransferase containing protein [Zea mays]	sp|Q9FKW0|RNG1A_ARATH	Putative E3 ubiquitin-protein ligase RING1a OS=Arabidopsis thaliana GN=RING1A PE=1 SV=2	--	--	--	K10695	vvi:100267677	E3 ubiquitin-protein ligase RNF1/2 [EC:6.3.2.19]	GO:0045165//cell fate commitment;GO:0010074//maintenance of meristem identity;GO:0010629//negative regulation of gene expression;GO:0006350//transcription	GO:0005488//binding	GO:0031519//PcG protein complex
101182	4.7295	--	--	--	--	--	--	--	--	--	--	-	-	-
101183	4.778	--	--	--	--	--	--	--	--	--	--	-	-	-
101184	5.9357	gi|225448136|ref|XP_002263318.1|	PREDICTED: hypothetical protein [Vitis vinifera] >gi|297739532|emb|CBI29714.3| unnamed protein product [Vitis vinifera]	--	--	--	--	--	--	--	--	-	-	-
101185	4.9428	gi|60265771|gb|AAX16014.1|	trehalose-6-phosphate synthase [Ginkgo biloba] >gi|60265773|gb|AAX16015.1| trehalose-6-phosphate synthase [Ginkgo biloba]	sp|O80738|TPS10_ARATH	Probable alpha,alpha-trehalose-phosphate synthase [UDP-forming] 10 OS=Arabidopsis thaliana GN=TPS10 PE=2 SV=1	YBR126c	COG0380	Trehalose-6-phosphate synthase	K00697	rcu:RCOM_0993370	alpha,alpha-trehalose-phosphate synthase (UDP-forming) [EC:2.4.1.15]	GO:0005991//trehalose metabolic process	GO:0035251//UDP-glucosyltransferase activity;GO:0019203//carbohydrate phosphatase activity	-
101186	0.6895	gi|288300146|gb|ADC45376.1|	actin [Cleistogenes songorica]	sp|P00544|FGR_FSVGR	Tyrosine-protein kinase transforming protein Fgr OS=Feline sarcoma virus (strain Gardner-Rasheed) GN=V-FGR PE=3 SV=1	YFL039c	COG5277	Actin and related proteins	K05692	cre:CHLREDRAFT_24392	actin beta/gamma 1	-	GO:0032559//adenyl ribonucleotide binding	GO:0042995//cell projection;GO:0043232
101187	1.4074	gi|288300146|gb|ADC45376.1|	actin [Cleistogenes songorica]	sp|O42161|ACTB_SALSA	Actin, cytoplasmic 1 OS=Salmo salar GN=actb PE=2 SV=1	YFL039c	COG5277	Actin and related proteins	K05692	cre:CHLREDRAFT_24392	actin beta/gamma 1	-	GO:0032559//adenyl ribonucleotide binding	GO:0042995//cell projection;GO:0043232
101188	2.7719	--	--	--	--	--	--	--	--	--	--	-	-	-
101189	0.3328	gi|115434700|ref|NP_001042108.1|	Os01g0165100 [Oryza sativa Japonica Group] >gi|113531639|dbj|BAF04022.1| Os01g0165100 [Oryza sativa Japonica Group]	--	--	--	--	--	--	--	--	-	-	GO:0043231//intracellular membrane-bounded organelle
10118	0.7701	--	--	--	--	--	--	--	--	--	--	-	-	-
101190	2.605	gi|115434700|ref|NP_001042108.1|	Os01g0165100 [Oryza sativa Japonica Group] >gi|113531639|dbj|BAF04022.1| Os01g0165100 [Oryza sativa Japonica Group]	--	--	--	--	--	--	--	--	-	-	GO:0043231//intracellular membrane-bounded organelle
101191	4.1936	gi|195614306|gb|ACG28983.1|	pentatricopeptide repeat protein PPR986-12 [Zea mays]	sp|O80488|PPR23_ARATH	Pentatricopeptide repeat-containing protein At1g09190 OS=Arabidopsis thaliana GN=PCMP-E70 PE=2 SV=1	--	--	--	K03798	rcu:RCOM_0340700	cell division protease FtsH [EC:3.4.24.-]	-	-	-
101192	3.8844	gi|115449257|ref|NP_001048408.1|	Os02g0799300 [Oryza sativa Japonica Group] >gi|113537939|dbj|BAF10322.1| Os02g0799300 [Oryza sativa Japonica Group]	--	--	--	--	--	--	--	--	-	-	GO:0031410//cytoplasmic vesicle
101193	4.9202	gi|22654989|gb|AAM98086.1|	At1g73430/T9L24_16 [Arabidopsis thaliana]	--	--	--	--	--	--	--	--	GO:0015031//protein transport	-	GO:0044431//Golgi apparatus part;GO:0009536//plastid
101194	3.6741	gi|297845488|ref|XP_002890625.1|	pentatricopeptide repeat-containing protein [Arabidopsis lyrata subsp. lyrata] >gi|297336467|gb|EFH66884.1| pentatricopeptide repeat-containing protein [Arabidopsis lyrata subsp. lyrata]	sp|Q9ZVG8|PPR60_ARATH	Pentatricopeptide repeat-containing protein At1g26900, mitochondrial OS=Arabidopsis thaliana GN=PCMP-E54 PE=2 SV=1	--	--	--	K03798	rcu:RCOM_0340700	cell division protease FtsH [EC:3.4.24.-]	-	-	-
101195	4.8771	gi|22261822|sp|P54770.2|TYDC3_PAPSO	RecName: Full=Tyrosine/DOPA decarboxylase 3; Includes: RecName: Full=DOPA decarboxylase; Short=DDC; Includes: RecName: Full=Tyrosine decarboxylase >gi|3282519|gb|AAC61840.1| tyrosine/dopa decarboxylase [Papaver somniferum]	sp|P54770|TYDC3_PAPSO	Tyrosine/DOPA decarboxylase 3 OS=Papaver somniferum GN=TYDC3 PE=2 SV=2	--	--	--	--	--	--	GO:0043436	GO:0016831//carboxy-lyase activity;GO:0048037//cofactor binding	-
101196	4.1489	--	--	--	--	--	--	--	--	--	--	-	-	-
101197	5.6428	--	--	--	--	--	--	--	--	--	--	-	-	-
101198	6.6925	gi|145326678|ref|NP_001077786.1|	DNA binding / nuclease [Arabidopsis thaliana]	--	--	--	--	--	--	--	--	-	GO:0016788//hydrolase activity, acting on ester bonds;GO:0003676//nucleic acid binding	GO:0009536//plastid
101199	4.6601	gi|30725468|gb|AAP37756.1|	At3g60850 [Arabidopsis thaliana]	--	--	--	--	--	--	--	--	-	-	-
10119	28.2114	gi|82658822|gb|ABB88580.1|	UDP-glucosyltransferase [Ixeris dentata var. albiflora]	sp|Q41819|IABG_MAIZE	Indole-3-acetate beta-glucosyltransferase OS=Zea mays GN=IAGLU PE=1 SV=1	--	--	--	K13691	vvi:100249215	pathogen-inducible salicylic acid glucosyltransferase [EC:2.4.1.-]	-	GO:0016757//transferase activity, transferring glycosyl groups	-
1011	14.7279	gi|115465113|ref|NP_001056156.1|	Os05g0535500 [Oryza sativa Japonica Group] >gi|113579707|dbj|BAF18070.1| Os05g0535500 [Oryza sativa Japonica Group]	sp|Q9NWX6|THG1_HUMAN	Probable tRNA(His) guanylyltransferase OS=Homo sapiens GN=THG1L PE=1 SV=2	YGR024c	COG4021	Uncharacterized conserved protein	K10761	ath:AT2G31580	tRNA(His) guanylyltransferase [EC:2.7.7.-]	-	-	-
101200	6.0873	--	--	--	--	--	--	--	--	--	--	-	-	-
101201	0.1464	gi|224115548|ref|XP_002317062.1|	microtubule organization protein [Populus trichocarpa] >gi|222860127|gb|EEE97674.1| microtubule organization protein [Populus trichocarpa]	sp|Q94FN2|MOR1_ARATH	Protein MOR1 OS=Arabidopsis thaliana GN=MOR1 PE=1 SV=1	--	--	--	--	--	--	-	-	-
101202	2.5947	--	--	--	--	--	--	--	--	--	--	-	-	-
101203	4.3716	--	--	--	--	--	--	--	--	--	--	-	-	-
101204	2.2118	--	--	--	--	--	--	--	--	--	--	-	-	-
101205	3.6635	gi|223452381|gb|ACM89518.1|	protein kinase family protein [Glycine max]	sp|Q9SYM9|Y1853_ARATH	Receptor-like serine/threonine-protein kinase At1g78530 OS=Arabidopsis thaliana GN=At1g78530 PE=2 SV=1	YAR019c	COG0515	Serine/threonine protein kinase	K13415	sbi:SORBI_03g032990	protein brassinosteroid insensitive 1 [EC:2.7.10.1 2.7.11.1]	GO:0006464//protein modification process	GO:0004672//protein kinase activity;GO:0032559//adenyl ribonucleotide binding	GO:0031410//cytoplasmic vesicle
101206	2.6518	gi|15146232|gb|AAK83599.1|	At1g65900/F12P19_7 [Arabidopsis thaliana] >gi|19699144|gb|AAL90938.1| At1g65900/F12P19_7 [Arabidopsis thaliana]	--	--	--	--	--	--	--	--	GO:0034755//iron ion transmembrane transport	GO:0015082//di-, tri-valent inorganic cation transmembrane transporter activity	GO:0043231//intracellular membrane-bounded organelle;GO:0031410//cytoplasmic vesicle
101207	1.0328	gi|15146232|gb|AAK83599.1|	At1g65900/F12P19_7 [Arabidopsis thaliana] >gi|19699144|gb|AAL90938.1| At1g65900/F12P19_7 [Arabidopsis thaliana]	--	--	--	--	--	--	--	--	GO:0034755//iron ion transmembrane transport	GO:0015082//di-, tri-valent inorganic cation transmembrane transporter activity	GO:0043231//intracellular membrane-bounded organelle;GO:0031410//cytoplasmic vesicle
101208	3.6251	--	--	--	--	--	--	--	--	--	--	-	-	-
101209	3.8379	--	--	--	--	--	--	--	--	--	--	-	-	-
10120	5.5749	gi|8810469|gb|AAF80130.1|AC024174_12	Contains similarity to a b-Zip binding protein from Arabidopsis thaliana gb|Z86093 and contains a b-Zip transcription factor PF|00170 domain. ESTs gb|AV551499, gb|T04752, gb|AV550784, gb|AV550336, gb|AV545846, gb|AV538486, gb|AV542369, gb|AV538179 come from this gene >gi|17065886|emb|CAD12037.1| AtbZIP transcription factor [Arabidopsis thaliana] >gi|110739188|dbj|BAF01510.1| bZip transcription fa…	sp|Q04088|POF21_ARATH	Probable transcription factor PosF21 OS=Arabidopsis thaliana GN=POSF21 PE=2 SV=1	--	--	--	--	--	--	GO:0006351//transcription, DNA-dependent	GO:0003677//DNA binding;GO:0001071;GO:0005515//protein binding	GO:0043231//intracellular membrane-bounded organelle
101210	4.0099	--	--	--	--	--	--	--	--	--	--	-	-	-
101211	4.3245	gi|15232736|ref|NP_187577.1|	MCM8; ATP binding / DNA binding / DNA-dependent ATPase/ nucleoside-triphosphatase/ nucleotide binding [Arabidopsis thaliana]	sp|Q9UJA3|MCM8_HUMAN	DNA replication licensing factor MCM8 OS=Homo sapiens GN=MCM8 PE=1 SV=2	AF0517	COG1241	Predicted ATPase involved in replication control, Cdc46/Mcm family	K10737	rcu:RCOM_0819630	minichromosome maintenance protein 8	GO:0006259//DNA metabolic process;GO:0044249//cellular biosynthetic process	GO:0003676//nucleic acid binding;GO:0042623//ATPase activity, coupled;GO:0032559//adenyl ribonucleotide binding	-
101212	4.9527	gi|73587468|emb|CAJ27516.1|	beclin 1 protein [Saccharum officinarum]	--	--	--	--	--	K08334	sbi:SORBI_03g044340	beclin 1	GO:0044248//cellular catabolic process	-	-
101213	1.3179	--	--	--	--	--	--	--	--	--	--	-	-	-
101214	1.3453	--	--	--	--	--	--	--	--	--	--	-	-	-
101215	1.3066	gi|295830357|gb|ADG38847.1|	AT4G27290-like protein [Capsella grandiflora]	sp|O81905|SD18_ARATH	Receptor-like serine/threonine-protein kinase SD1-8 OS=Arabidopsis thaliana GN=SD18 PE=1 SV=1	--	--	--	--	--	--	-	GO:0005488//binding;GO:0004672//protein kinase activity	-
101216	3.3362	--	--	--	--	--	--	--	--	--	--	-	-	-
101217	1.3594	--	--	--	--	--	--	--	--	--	--	-	-	-
101218	4.1643	--	--	--	--	--	--	--	--	--	--	-	-	-
101219	3.7384	--	--	--	--	--	--	--	--	--	--	-	-	-
10121	1.833	--	--	--	--	--	--	--	--	--	--	-	-	-
101220	4.836	--	--	--	--	--	--	--	--	--	--	-	-	-
101221	5.1762	--	--	--	--	--	--	--	--	--	--	-	-	-
101222	2.1932	gi|226528734|ref|NP_001150842.1|	ribonucleoside-diphosphate reductase small chain [Zea mays] >gi|195642302|gb|ACG40619.1| ribonucleoside-diphosphate reductase small chain [Zea mays]	sp|P49730|RIR2_TOBAC	Ribonucleoside-diphosphate reductase small chain OS=Nicotiana tabacum PE=2 SV=1	ECU06g0730	COG0208	Ribonucleotide reductase, beta subunit	K10808	zma:100284475	ribonucleoside-diphosphate reductase subunit M2 [EC:1.17.4.1]	GO:0009132//nucleoside diphosphate metabolic process	GO:0046872//metal ion binding;GO:0016728	-
101223	0	gi|297819888|ref|XP_002877827.1|	acyl-CoA oxidase 4 [Arabidopsis lyrata subsp. lyrata] >gi|297323665|gb|EFH54086.1| acyl-CoA oxidase 4 [Arabidopsis lyrata subsp. lyrata]	sp|Q96329|ACOX4_ARATH	Acyl-coenzyme A oxidase 4, peroxisomal OS=Arabidopsis thaliana GN=ACX4 PE=1 SV=1	DR0551	COG1960	Acyl-CoA dehydrogenases	K00232	rcu:RCOM_0186930	acyl-CoA oxidase [EC:1.3.3.6]	GO:0009062//fatty acid catabolic process;GO:0003006//reproductive developmental process	GO:0030554//adenyl nucleotide binding;GO:0016634	GO:0042579//microbody
101224	0	gi|297819888|ref|XP_002877827.1|	acyl-CoA oxidase 4 [Arabidopsis lyrata subsp. lyrata] >gi|297323665|gb|EFH54086.1| acyl-CoA oxidase 4 [Arabidopsis lyrata subsp. lyrata]	sp|Q96329|ACOX4_ARATH	Acyl-coenzyme A oxidase 4, peroxisomal OS=Arabidopsis thaliana GN=ACX4 PE=1 SV=1	DR0551	COG1960	Acyl-CoA dehydrogenases	K00232	rcu:RCOM_0186930	acyl-CoA oxidase [EC:1.3.3.6]	GO:0009062//fatty acid catabolic process;GO:0003006//reproductive developmental process	GO:0030554//adenyl nucleotide binding;GO:0016634	GO:0042579//microbody
101225	0.2167	gi|297819888|ref|XP_002877827.1|	acyl-CoA oxidase 4 [Arabidopsis lyrata subsp. lyrata] >gi|297323665|gb|EFH54086.1| acyl-CoA oxidase 4 [Arabidopsis lyrata subsp. lyrata]	sp|Q96329|ACOX4_ARATH	Acyl-coenzyme A oxidase 4, peroxisomal OS=Arabidopsis thaliana GN=ACX4 PE=1 SV=1	DR0551	COG1960	Acyl-CoA dehydrogenases	K00232	rcu:RCOM_0186930	acyl-CoA oxidase [EC:1.3.3.6]	GO:0009062//fatty acid catabolic process;GO:0003006//reproductive developmental process	GO:0030554//adenyl nucleotide binding;GO:0016634	GO:0042579//microbody
101226	0.4366	gi|297819888|ref|XP_002877827.1|	acyl-CoA oxidase 4 [Arabidopsis lyrata subsp. lyrata] >gi|297323665|gb|EFH54086.1| acyl-CoA oxidase 4 [Arabidopsis lyrata subsp. lyrata]	sp|Q96329|ACOX4_ARATH	Acyl-coenzyme A oxidase 4, peroxisomal OS=Arabidopsis thaliana GN=ACX4 PE=1 SV=1	DR0551	COG1960	Acyl-CoA dehydrogenases	K00232	rcu:RCOM_0186930	acyl-CoA oxidase [EC:1.3.3.6]	GO:0009062//fatty acid catabolic process;GO:0003006//reproductive developmental process	GO:0030554//adenyl nucleotide binding;GO:0016634	GO:0042579//microbody
101227	2.3642	gi|115450163|ref|NP_001048682.1|	Os03g0106000 [Oryza sativa Japonica Group] >gi|108705736|gb|ABF93531.1| Uncharacterised protein family containing protein, expressed [Oryza sativa Japonica Group] >gi|113547153|dbj|BAF10596.1| Os03g0106000 [Oryza sativa Japonica Group]	sp|Q9M2D2|YU88_ARATH	UPF0187 protein At3g61320, chloroplastic OS=Arabidopsis thaliana GN=At3g61320 PE=2 SV=2	--	--	--	--	--	--	-	-	-
101228	2.2743	gi|115450163|ref|NP_001048682.1|	Os03g0106000 [Oryza sativa Japonica Group] >gi|108705736|gb|ABF93531.1| Uncharacterised protein family containing protein, expressed [Oryza sativa Japonica Group] >gi|113547153|dbj|BAF10596.1| Os03g0106000 [Oryza sativa Japonica Group]	sp|Q9M2D2|YU88_ARATH	UPF0187 protein At3g61320, chloroplastic OS=Arabidopsis thaliana GN=At3g61320 PE=2 SV=2	Cgl1939	COG0532	Translation initiation factor 2 (IF-2; GTPase)	K12825	vvi:100242352	splicing factor 3A subunit 1	-	-	-
101229	5.0989	--	--	--	--	--	--	--	--	--	--	-	-	-
10122	3.9267	--	--	--	--	--	--	--	--	--	--	-	-	-
101230	3.9145	gi|225437775|ref|XP_002273928.1|	PREDICTED: similar to Protein translocase subunit secA, chloroplastic [Vitis vinifera]	sp|Q41062|SECA_PEA	Protein translocase subunit secA, chloroplastic OS=Pisum sativum GN=secA PE=2 SV=1	--	--	--	K03070	vvi:100250268	preprotein translocase subunit SecA	GO:0006886//intracellular protein transport	GO:0032559//adenyl ribonucleotide binding	GO:0009532//plastid stroma;GO:0009534//chloroplast thylakoid
101231	1.946	--	--	--	--	--	--	--	--	--	--	-	-	-
101232	3.658	--	--	--	--	--	--	--	--	--	--	-	-	-
101233	4.3144	--	--	--	--	--	--	--	--	--	--	-	-	-
101234	4.7059	gi|297848694|ref|XP_002892228.1|	EMB2748 [Arabidopsis lyrata subsp. lyrata] >gi|297338070|gb|EFH68487.1| EMB2748 [Arabidopsis lyrata subsp. lyrata]	sp|Q8LG95|PP332_ARATH	Pentatricopeptide repeat-containing protein At4g21190 OS=Arabidopsis thaliana GN=EMB1417 PE=2 SV=1	--	--	--	--	--	--	-	-	GO:0043231//intracellular membrane-bounded organelle
101235	4.2038	--	--	--	--	--	--	--	--	--	--	-	-	-
101236	3.6951	gi|115436188|ref|NP_001042852.1|	Os01g0309800 [Oryza sativa Japonica Group] >gi|21328110|dbj|BAC00691.1| OJ1116_C07.8 [Oryza sativa Japonica Group] >gi|113532383|dbj|BAF04766.1| Os01g0309800 [Oryza sativa Japonica Group]	--	--	--	--	--	--	--	--	-	-	-
101237	4.2929	--	--	--	--	--	--	--	--	--	--	-	-	-
101238	4.2603	--	--	--	--	--	--	--	--	--	--	-	-	-
101239	4.4619	--	--	--	--	--	--	--	--	--	--	-	-	-
10123	6.0163	--	--	--	--	--	--	--	--	--	--	-	-	-
101240	5.0257	--	--	--	--	--	--	--	--	--	--	-	-	-
101241	5.9258	--	--	--	--	--	--	--	--	--	--	-	-	-
101242	4.3891	--	--	--	--	--	--	--	--	--	--	-	-	-
101243	4.3919	gi|297821707|ref|XP_002878736.1|	potassium channel tetramerization domain-containing protein [Arabidopsis lyrata subsp. lyrata] >gi|297324575|gb|EFH54995.1| potassium channel tetramerization domain-containing protein [Arabidopsis lyrata subsp. lyrata]	sp|Q9ZUH1|Y2424_ARATH	BTB/POZ domain-containing protein At2g24240 OS=Arabidopsis thaliana GN=At2g24240 PE=2 SV=1	--	--	--	--	--	--	GO:0030001//metal ion transport	GO:0005488//binding;GO:0005267//potassium channel activity	GO:0005887//integral to plasma membrane
101244	5.0524	gi|157086542|gb|ABV21214.1|	At4g21380 [Arabidopsis thaliana]	sp|O81905|SD18_ARATH	Receptor-like serine/threonine-protein kinase SD1-8 OS=Arabidopsis thaliana GN=SD18 PE=1 SV=1	--	--	--	--	--	--	-	GO:0005488//binding;GO:0016301//kinase activity	GO:0043231//intracellular membrane-bounded organelle
101245	3.9525	gi|224114183|ref|XP_002332421.1|	autoinhibited calcium ATPase [Populus trichocarpa] >gi|222832374|gb|EEE70851.1| autoinhibited calcium ATPase [Populus trichocarpa]	sp|O22218|ACA4_ARATH	Calcium-transporting ATPase 4, plasma membrane-type OS=Arabidopsis thaliana GN=ACA4 PE=1 SV=1	--	--	--	K01537	ath:AT2G41560	Ca2+-transporting ATPase [EC:3.6.3.8]	GO:0051707//response to other organism;GO:0009206;GO:0006970//response to osmotic stress;GO:0070838//divalent metal ion transport	GO:0046914//transition metal ion binding;GO:0046873//metal ion transmembrane transporter activity;GO:0019829//cation-transporting ATPase activity;GO:0005515//protein binding;GO:0016836//hydro-lyase activity;GO:0032559//adenyl ribonucleotide binding	GO:0031224//intrinsic to membrane;GO:0031090//organelle membrane;GO:0009534//chloroplast thylakoid;GO:0005773//vacuole
101246	0.0885	gi|53828553|gb|AAU94386.1|	At1g73320 [Arabidopsis thaliana] >gi|57222202|gb|AAW39008.1| At1g73320 [Arabidopsis thaliana]	sp|Q9CQL0|MT21A_MOUSE	Methyltransferase-like protein 21A OS=Mus musculus GN=Mettl21A PE=2 SV=1	--	--	--	--	--	--	-	-	-
101247	1.3663	gi|53828553|gb|AAU94386.1|	At1g73320 [Arabidopsis thaliana] >gi|57222202|gb|AAW39008.1| At1g73320 [Arabidopsis thaliana]	sp|Q9CQL0|MT21A_MOUSE	Methyltransferase-like protein 21A OS=Mus musculus GN=Mettl21A PE=2 SV=1	--	--	--	--	--	--	-	-	-
101248	0.5035	gi|53828553|gb|AAU94386.1|	At1g73320 [Arabidopsis thaliana] >gi|57222202|gb|AAW39008.1| At1g73320 [Arabidopsis thaliana]	--	--	--	--	--	--	--	--	-	-	-
101249	0.4791	gi|53828553|gb|AAU94386.1|	At1g73320 [Arabidopsis thaliana] >gi|57222202|gb|AAW39008.1| At1g73320 [Arabidopsis thaliana]	sp|Q9CQL0|MT21A_MOUSE	Methyltransferase-like protein 21A OS=Mus musculus GN=Mettl21A PE=2 SV=1	--	--	--	--	--	--	-	-	-
10124	87.7072	--	--	--	--	--	--	--	--	--	--	-	-	-
101250	2.4697	gi|53828553|gb|AAU94386.1|	At1g73320 [Arabidopsis thaliana] >gi|57222202|gb|AAW39008.1| At1g73320 [Arabidopsis thaliana]	sp|Q9CQL0|MT21A_MOUSE	Methyltransferase-like protein 21A OS=Mus musculus GN=Mettl21A PE=2 SV=1	SPAC23C4.06c	COG0500	SAM-dependent methyltransferases	--	--	--	-	-	GO:0043231//intracellular membrane-bounded organelle
101251	2.626	--	--	--	--	--	--	--	--	--	--	-	-	-
101252	5.4194	gi|87162932|gb|ABD28727.1|	Longin-like [Medicago truncatula]	--	--	--	--	--	--	--	--	GO:0051234//establishment of localization	-	GO:0043231//intracellular membrane-bounded organelle
101253	6.4154	--	--	--	--	--	--	--	--	--	--	-	-	-
101254	2.7106	gi|224112851|ref|XP_002316309.1|	multidrug/pheromone exporter, MDR family, ABC transporter family [Populus trichocarpa] >gi|222865349|gb|EEF02480.1| multidrug/pheromone exporter, MDR family, ABC transporter family [Populus trichocarpa]	sp|Q8LPT1|AB6B_ARATH	ABC transporter B family member 6 OS=Arabidopsis thaliana GN=ABCB6 PE=1 SV=2	SPCC663.03	COG1132	ABC-type multidrug transport system, ATPase and permease components	--	--	--	-	GO:0015405//P-P-bond-hydrolysis-driven transmembrane transporter activity;GO:0016887//ATPase activity	GO:0043231//intracellular membrane-bounded organelle;GO:0016020//membrane
101255	3.4998	--	--	--	--	--	--	--	--	--	--	-	-	-
101256	5.5141	--	--	--	--	--	--	--	--	--	--	-	-	-
101257	3.4015	--	--	--	--	--	--	--	--	--	--	-	-	-
101258	5.9814	gi|223452280|gb|ACM89468.1|	ATP-binding/protein serine/threonine kinase [Glycine max]	sp|Q9ZPS9|BRL2_ARATH	Serine/threonine-protein kinase BRI1-like 2 OS=Arabidopsis thaliana GN=BRL1 PE=1 SV=1	YDL140c	COG0086	DNA-directed RNA polymerase, beta' subunit/160 kD subunit	K13415	rcu:RCOM_0478150	protein brassinosteroid insensitive 1 [EC:2.7.10.1 2.7.11.1]	GO:0043401;GO:0010232//vascular transport;GO:0010051//xylem and phloem pattern formation	GO:0004672//protein kinase activity;GO:0005515//protein binding	GO:0044464//cell part
101259	5.7223	--	--	--	--	--	--	--	--	--	--	-	-	-
10125	0.6157	--	--	--	--	--	--	--	--	--	--	-	-	-
101260	5.9576	--	--	--	--	--	--	--	--	--	--	-	-	-
101261	0.7847	gi|116310718|emb|CAH67515.1|	OSIGBa0092E01.10 [Oryza sativa Indica Group]	--	--	--	--	--	K11090	vvi:100250699	lupus La protein	-	GO:0003676//nucleic acid binding	GO:0030312//external encapsulating structure;GO:0031981//nuclear lumen
101262	2.7606	gi|116310718|emb|CAH67515.1|	OSIGBa0092E01.10 [Oryza sativa Indica Group]	--	--	--	--	--	K11090	vvi:100250699	lupus La protein	-	GO:0003676//nucleic acid binding	GO:0030312//external encapsulating structure;GO:0031981//nuclear lumen
101263	4.0782	--	--	--	--	--	--	--	--	--	--	-	-	-
101264	4.0279	--	--	--	--	--	--	--	--	--	--	-	-	-
101265	0	gi|42565803|ref|NP_190612.3|	unknown protein [Arabidopsis thaliana] >gi|28973649|gb|AAO64145.1| unknown protein [Arabidopsis thaliana] >gi|110737253|dbj|BAF00574.1| hypothetical protein [Arabidopsis thaliana]	--	--	--	--	--	--	--	--	-	-	-
101266	5.1712	--	--	--	--	--	--	--	--	--	--	-	-	-
101267	0.5981	--	--	--	--	--	--	--	--	--	--	-	-	-
101268	4.2507	--	--	--	--	--	--	--	--	--	--	-	-	-
101269	4.3958	--	--	--	--	--	--	--	--	--	--	-	-	-
10126	5.683	--	--	--	--	--	--	--	--	--	--	-	-	-
101270	2.0741	--	--	--	--	--	--	--	--	--	--	-	-	-
101271	0.5026	--	--	--	--	--	--	--	--	--	--	-	-	-
101272	2.0474	--	--	--	--	--	--	--	--	--	--	-	-	-
101273	5.1345	--	--	--	--	--	--	--	--	--	--	-	-	-
101274	3.4122	gi|225452676|ref|XP_002282227.1|	PREDICTED: similar to Histidine acid phosphatase [Vitis vinifera]	sp|Q5REW0|VIP2_PONAB	Inositol hexakisphosphate and diphosphoinositol-pentakisphosphate kinase 2 OS=Pongo abelii GN=PPIP5K2 PE=2 SV=1	--	--	--	K13024	vvi:100262888	inositol hexakisphosphate/diphosphoinositol-pentakisphosphate kinase [EC:2.7.4.21 2.7.4.24]	-	-	-
101275	5.4087	--	--	--	--	--	--	--	--	--	--	-	-	-
101276	1.3243	--	--	--	--	--	--	--	--	--	--	-	-	-
101277	3.0674	--	--	--	--	--	--	--	--	--	--	-	-	-
101278	4.7632	gi|31711824|gb|AAP68268.1|	At5g47680 [Arabidopsis thaliana]	sp|Q9FPQ6|GP1_CHLRE	Vegetative cell wall protein gp1 OS=Chlamydomonas reinhardtii GN=GP1 PE=2 SV=1	Rv3876	COG0455	ATPases involved in chromosome partitioning	--	--	--	-	GO:0008168//methyltransferase activity	-
101279	2.695	gi|115434196|ref|NP_001041856.1|	Os01g0117900 [Oryza sativa Japonica Group] >gi|113531387|dbj|BAF03770.1| Os01g0117900 [Oryza sativa Japonica Group]	sp|Q6J163|5NG4_PINTA	Auxin-induced protein 5NG4 OS=Pinus taeda PE=2 SV=1	--	--	--	--	--	--	-	-	GO:0044464//cell part
10127	9.1592	gi|224102345|ref|XP_002312645.1|	multidrug resistance protein ABC transporter family [Populus trichocarpa] >gi|222852465|gb|EEE90012.1| multidrug resistance protein ABC transporter family [Populus trichocarpa]	sp|Q9LK64|AB3C_ARATH	ABC transporter C family member 3 OS=Arabidopsis thaliana GN=ABCC3 PE=1 SV=1	SPAC3F10.11c	COG1132	ABC-type multidrug transport system, ATPase and permease components	K05666	olu:OSTLU_35503	ATP-binding cassette, subfamily C (CFTR/MRP), member 2	GO:0006810//transport	GO:0015405//P-P-bond-hydrolysis-driven transmembrane transporter activity;GO:0016491//oxidoreductase activity;GO:0017111//nucleoside-triphosphatase activity;GO:0032559//adenyl ribonucleotide binding	GO:0043234//protein complex;GO:0031224//intrinsic to membrane
101280	0.9545	--	--	--	--	--	--	--	--	--	--	-	-	-
101281	0.289	--	--	--	--	--	--	--	--	--	--	-	-	-
101282	0.9367	gi|297798624|ref|XP_002867196.1|	pentatricopeptide repeat-containing protein [Arabidopsis lyrata subsp. lyrata] >gi|297313032|gb|EFH43455.1| pentatricopeptide repeat-containing protein [Arabidopsis lyrata subsp. lyrata]	sp|Q9SY02|PP301_ARATH	Pentatricopeptide repeat-containing protein At4g02750 OS=Arabidopsis thaliana GN=PCMP-H24 PE=2 SV=1	--	--	--	--	--	--	-	-	-
101283	0	gi|297798624|ref|XP_002867196.1|	pentatricopeptide repeat-containing protein [Arabidopsis lyrata subsp. lyrata] >gi|297313032|gb|EFH43455.1| pentatricopeptide repeat-containing protein [Arabidopsis lyrata subsp. lyrata]	sp|Q9SY02|PP301_ARATH	Pentatricopeptide repeat-containing protein At4g02750 OS=Arabidopsis thaliana GN=PCMP-H24 PE=2 SV=1	--	--	--	--	--	--	-	-	-
101284	4.8498	--	--	--	--	--	--	--	--	--	--	-	-	-
101285	0.6231	gi|115466704|ref|NP_001056951.1|	Os06g0175800 [Oryza sativa Japonica Group] >gi|113594991|dbj|BAF18865.1| Os06g0175800 [Oryza sativa Japonica Group]	sp|P53780|METC_ARATH	Cystathionine beta-lyase, chloroplastic OS=Arabidopsis thaliana GN=At3g57050 PE=1 SV=1	--	--	--	K01760	osa:4340283	cystathionine beta-lyase [EC:4.4.1.8]	-	-	-
101286	6.8851	gi|57282314|emb|CAD43283.1|	bromodomain-containing RNA-binding protein 1 [Solanum tuberosum]	sp|Q9LXA7|GTE2_ARATH	Transcription factor GTE2 OS=Arabidopsis thaliana GN=GTE2 PE=2 SV=2	--	--	--	K11684	sbi:SORBI_03g001920	bromodomain-containing factor 1	GO:0009292//genetic transfer	-	-
101287	2.4814	--	--	--	--	--	--	--	--	--	--	-	-	-
101288	3.0414	--	--	--	--	--	--	--	--	--	--	-	-	-
101289	4.0287	--	--	--	--	--	--	--	--	--	--	-	-	-
10128	42.9292	gi|297826441|ref|XP_002881103.1|	endo/excinuclease amino terminal domain-containing protein [Arabidopsis lyrata subsp. lyrata] >gi|297326942|gb|EFH57362.1| endo/excinuclease amino terminal domain-containing protein [Arabidopsis lyrata subsp. lyrata]	sp|Q32PI0|SLX1_BOVIN	Structure-specific endonuclease subunit SLX1 OS=Bos taurus GN=SLX1A PE=2 SV=1	--	--	--	--	--	--	GO:0006259//DNA metabolic process	GO:0016788//hydrolase activity, acting on ester bonds	GO:0044464//cell part
101290	5.4025	--	--	--	--	--	--	--	--	--	--	-	-	-
101291	0.5751	--	--	--	--	--	--	--	--	--	--	-	-	-
101292	2.5748	--	--	--	--	--	--	--	--	--	--	-	-	-
101293	4.281	--	--	--	--	--	--	--	--	--	--	-	-	-
101294	0	--	--	--	--	--	--	--	--	--	--	-	-	-
101295	0.4876	--	--	--	--	--	--	--	--	--	--	-	-	-
101296	2.1476	--	--	--	--	--	--	--	--	--	--	-	-	-
101297	4.3477	--	--	--	--	--	--	--	--	--	--	-	-	-
101298	5.252	--	--	--	--	--	--	--	--	--	--	-	-	-
101299	4.6572	gi|34222066|gb|AAQ62869.1|	At1g12450 [Arabidopsis thaliana]	--	--	--	--	--	--	--	--	-	-	GO:0044464//cell part
10129	28.2741	gi|115477002|ref|NP_001062097.1|	Os08g0486700 [Oryza sativa Japonica Group] >gi|113624066|dbj|BAF24011.1| Os08g0486700 [Oryza sativa Japonica Group]	sp|Q1LY77|SE1BA_DANRE	Histone-lysine N-methyltransferase SETD1B-A OS=Danio rerio GN=setd1ba PE=1 SV=2	YDR170c	COG5307	SEC7 domain proteins	--	--	--	-	-	-
1012	8.6096	--	--	--	--	--	--	--	--	--	--	-	-	-
101300	1.0217	gi|13605571|gb|AAK32779.1|AF361611_1	At2g02370/T16F16.16 [Arabidopsis thaliana] >gi|16323326|gb|AAL15376.1| At2g02370/T16F16.16 [Arabidopsis thaliana] >gi|20197339|gb|AAC78519.2| expressed protein [Arabidopsis thaliana] >gi|23505925|gb|AAN28822.1| At2g02370/T16F16.16 [Arabidopsis thaliana]	--	--	--	--	--	--	--	--	-	-	-
101301	1.3874	--	--	--	--	--	--	--	--	--	--	-	-	-
101302	3.1292	--	--	--	--	--	--	--	--	--	--	-	-	-
101303	0	--	--	--	--	--	--	--	--	--	--	-	-	-
101304	5.3061	gi|195657329|gb|ACG48132.1|	transposon protein [Zea mays]	sp|Q9ZVM9|Y1461_ARATH	Probable serine/threonine-protein kinase At1g54610 OS=Arabidopsis thaliana GN=At1g54610 PE=1 SV=1	SPAC1687.15	COG0515	Serine/threonine protein kinase	--	--	--	GO:0006464//protein modification process	GO:0003676//nucleic acid binding;GO:0005515//protein binding;GO:0004674//protein serine/threonine kinase activity;GO:0032559//adenyl ribonucleotide binding	-
101305	4.3027	gi|9759460|dbj|BAB10376.1|	RNA helicase [Arabidopsis thaliana]	sp|Q8N3C0|HELC1_HUMAN	Activating signal cointegrator 1 complex subunit 3 OS=Homo sapiens GN=ASCC3 PE=1 SV=3	SPBC13G1.10c	COG1204	Superfamily II helicase	K01529	ath:AT5G61140	[EC:3.6.1.-]	-	GO:0017111//nucleoside-triphosphatase activity;GO:0005488//binding	-
101306	1.8692	gi|4097569|gb|AAD09513.1|	GMFP4 [Glycine max]	--	--	--	--	--	--	--	--	GO:0022415	GO:0005488//binding	GO:0031224//intrinsic to membrane;GO:0031410//cytoplasmic vesicle;GO:0043231//intracellular membrane-bounded organelle
101307	2.0072	gi|18398417|ref|NP_564399.1|	TOM2A (TOBAMOVIRUS MULTIPLICATION 2A); protein binding [Arabidopsis thaliana] >gi|42571723|ref|NP_973952.1| TOM2A (TOBAMOVIRUS MULTIPLICATION 2A); protein binding [Arabidopsis thaliana] >gi|79319067|ref|NP_001031127.1| TOM2A (TOBAMOVIRUS MULTIPLICATION 2A); protein binding [Arabidopsis thaliana] >gi|14326469|gb|AAK60280.1|AF385687_1 At1g32400/F5D14_22 [Arabidopsis thaliana] >gi|25006245|dbj|BAC24…	--	--	--	--	--	--	--	--	GO:0022415	GO:0005488//binding	GO:0031224//intrinsic to membrane;GO:0031410//cytoplasmic vesicle;GO:0043231//intracellular membrane-bounded organelle
101308	0.7748	gi|300669658|sp|A7QEU4.2|PER5_VITVI	RecName: Full=Peroxidase 5; Flags: Precursor	sp|A7QEU4|PER5_VITVI	Peroxidase 5 OS=Vitis vinifera GN=GSVIVT00037159001 PE=1 SV=2	--	--	--	K00430	ath:AT3G21770	peroxidase [EC:1.11.1.7]	GO:0006950//response to stress;GO:0008152//metabolic process	GO:0016209//antioxidant activity;GO:0005506//iron ion binding;GO:0003824//catalytic activity	-
101309	3.1677	gi|18461174|dbj|BAB84371.1|	1,3-beta-glucan synthase component-like [Oryza sativa Japonica Group] >gi|21644609|dbj|BAC01168.1| 1,3-beta-glucan synthase component-like [Oryza sativa Japonica Group]	sp|Q9S9U0|CALSB_ARATH	Callose synthase 11 OS=Arabidopsis thaliana GN=CALS11 PE=2 SV=1	--	--	--	K11000	rcu:RCOM_1174510	callose synthase [EC:2.4.1.-]	GO:0051707//response to other organism;GO:0052482;GO:0023033;GO:0048229//gametophyte development;GO:0006074;GO:0002218//activation of innate immune response;GO:0009887//organ morphogenesis;GO:0010260//organ senescence	GO:0035251//UDP-glucosyltransferase activity	GO:0043234//protein complex;GO:0031410//cytoplasmic vesicle;GO:0016020//membrane
10130	3.6671	gi|115463093|ref|NP_001055146.1|	Os05g0305000 [Oryza sativa Japonica Group] >gi|113578697|dbj|BAF17060.1| Os05g0305000 [Oryza sativa Japonica Group]	--	--	--	--	--	--	--	--	-	GO:0016787//hydrolase activity	-
101310	3.6898	--	--	--	--	--	--	--	--	--	--	-	-	-
101311	1.3683	--	--	--	--	--	--	--	--	--	--	-	-	-
101312	0.8694	--	--	--	--	--	--	--	--	--	--	-	-	-
101313	5.529	gi|226496445|ref|NP_001147503.1|	transposon protein [Zea mays] >gi|195611842|gb|ACG27751.1| transposon protein [Zea mays]	--	--	--	--	--	--	--	--	GO:0006091//generation of precursor metabolites and energy	GO:0016491//oxidoreductase activity;GO:0005506//iron ion binding	-
101314	2.5022	gi|18401703|ref|NP_564504.1|	protein phosphatase 2C-related / PP2C-related [Arabidopsis thaliana] >gi|75172944|sp|Q9FX08.1|P2C12_ARATH RecName: Full=Probable protein phosphatase 2C 12; Short=AtPP2C12	sp|Q9FX08|P2C12_ARATH	Probable protein phosphatase 2C 12 OS=Arabidopsis thaliana GN=At1g47380 PE=2 SV=1	--	--	--	--	--	--	-	-	-
101315	0	--	--	--	--	--	--	--	--	--	--	-	-	-
101316	3.082	--	--	--	--	--	--	--	--	--	--	-	-	-
101317	1.5268	--	--	--	--	--	--	--	--	--	--	-	-	-
101318	1.3175	--	--	--	--	--	--	--	--	--	--	-	-	-
101319	3.2898	--	--	--	--	--	--	--	--	--	--	-	-	-
10131	0.5801	--	--	--	--	--	--	--	--	--	--	-	-	-
101320	1.8809	--	--	--	--	--	--	--	--	--	--	-	-	-
101321	4.0682	gi|297597694|ref|NP_001044394.2|	Os01g0772700 [Oryza sativa Japonica Group] >gi|255673729|dbj|BAF06308.2| Os01g0772700 [Oryza sativa Japonica Group]	sp|Q7Z3U7|MON2_HUMAN	Protein MON2 homolog OS=Homo sapiens GN=MON2 PE=1 SV=2	--	--	--	--	--	--	-	-	-
101322	5.3565	gi|159464389|ref|XP_001690424.1|	ribosomal protein S13, component of cytosolic 80S ribosome and 40S small subunit [Chlamydomonas reinhardtii] >gi|158279924|gb|EDP05683.1| ribosomal protein S13 [Chlamydomonas reinhardtii]	sp|Q69UI2|RS131_ORYSJ	40S ribosomal protein S13-1 OS=Oryza sativa subsp. japonica GN=Os08g0117200 PE=2 SV=2	SPAC6F6.07c	COG0184	Ribosomal protein S15P/S13E	K02953	cre:CHLREDRAFT_169450	small subunit ribosomal protein S13e	GO:0033205//cytokinesis during cell cycle;GO:0009887//organ morphogenesis;GO:0010467//gene expression;GO:0000904//cell morphogenesis involved in differentiation	GO:0003723//RNA binding;GO:0005198//structural molecule activity	GO:0030312//external encapsulating structure;GO:0015935//small ribosomal subunit;GO:0031981//nuclear lumen;GO:0009536//plastid
101323	5.0381	gi|297821126|ref|XP_002878446.1|	anion exchange family protein [Arabidopsis lyrata subsp. lyrata] >gi|297324284|gb|EFH54705.1| anion exchange family protein [Arabidopsis lyrata subsp. lyrata]	sp|Q9M1P7|BOR2_ARATH	Probable boron transporter 2 OS=Arabidopsis thaliana GN=BOR2 PE=2 SV=1	--	--	--	--	--	--	GO:0010035//response to inorganic substance;GO:0006811//ion transport	GO:0015301//anion:anion antiporter activity;GO:0015562//efflux transmembrane transporter activity	GO:0044459//plasma membrane part;GO:0043231//intracellular membrane-bounded organelle;GO:0031224//intrinsic to membrane;GO:0043673
101324	0.3438	gi|307136395|gb|ADN34205.1|	ATP synthase d chain [Cucumis melo subsp. melo]	sp|Q9FT52|ATP5H_ARATH	ATP synthase subunit d, mitochondrial OS=Arabidopsis thaliana GN=At3g52300 PE=1 SV=3	--	--	--	K02138	vvi:100241092	F-type H+-transporting ATPase subunit d [EC:3.6.3.14]	GO:0006970//response to osmotic stress	GO:0046914//transition metal ion binding	GO:0005840//ribosome;GO:0031981//nuclear lumen;GO:0009534//chloroplast thylakoid;GO:0016020//membrane
101325	0.8448	gi|307136395|gb|ADN34205.1|	ATP synthase d chain [Cucumis melo subsp. melo]	sp|Q9FT52|ATP5H_ARATH	ATP synthase subunit d, mitochondrial OS=Arabidopsis thaliana GN=At3g52300 PE=1 SV=3	--	--	--	K02138	vvi:100241092	F-type H+-transporting ATPase subunit d [EC:3.6.3.14]	GO:0006754//ATP biosynthetic process;GO:0006970//response to osmotic stress	GO:0046914//transition metal ion binding;GO:0015077//monovalent inorganic cation transmembrane transporter activity;GO:0003824//catalytic activity	GO:0005753//mitochondrial proton-transporting ATP synthase complex;GO:0005840//ribosome;GO:0031981//nuclear lumen;GO:0009534//chloroplast thylakoid
101326	2.2704	gi|115442393|ref|NP_001045476.1|	Os01g0962200 [Oryza sativa Japonica Group] >gi|57899179|dbj|BAD87231.1| membrane protein-like [Oryza sativa Japonica Group] >gi|113535007|dbj|BAF07390.1| Os01g0962200 [Oryza sativa Japonica Group]	--	--	--	--	--	--	--	--	GO:0046519	GO:0016810//hydrolase activity, acting on carbon-nitrogen (but not peptide) bonds	GO:0031224//intrinsic to membrane;GO:0031410//cytoplasmic vesicle
101327	0.942	gi|1705613|sp|P49319.2|CATA1_TOBAC	RecName: Full=Catalase isozyme 1; AltName: Full=Salicylic acid-binding protein; Short=SABP >gi|464009|gb|AAA57552.1| catalase [Nicotiana tabacum]	sp|P49319|CATA1_TOBAC	Catalase isozyme 1 OS=Nicotiana tabacum GN=CAT-1 PE=1 SV=2	--	--	--	K03781	zma:542369	catalase [EC:1.11.1.6]	-	-	-
101328	0.8269	--	--	--	--	--	--	--	--	--	--	-	-	-
101329	1.8586	gi|7239492|gb|AAF43218.1|AC012654_2	EST gb|AI999169 comes from this gene [Arabidopsis thaliana]	--	--	--	--	--	--	--	--	-	-	-
10132	7.9998	--	--	--	--	--	--	--	--	--	--	-	-	-
101330	6.315	--	--	--	--	--	--	--	--	--	--	-	-	-
101331	5.4964	--	--	--	--	--	--	--	--	--	--	-	-	-
101332	1.051	--	--	--	--	--	--	--	--	--	--	-	-	-
101333	3.0872	--	--	--	--	--	--	--	--	--	--	-	-	-
101334	5.5069	gi|15239865|ref|NP_199155.1|	zinc finger (C3HC4-type RING finger) family protein [Arabidopsis thaliana] >gi|68565310|sp|Q9LSW9.1|ATL16_ARATH RecName: Full=RING-H2 finger protein ATL16 >gi|30725342|gb|AAP37693.1| At5g43420 [Arabidopsis thaliana]	sp|Q9LSW9|ATL16_ARATH	RING-H2 finger protein ATL16 OS=Arabidopsis thaliana GN=ATL16 PE=2 SV=1	--	--	--	--	--	--	-	-	-
101335	5.3048	gi|297723953|ref|NP_001174340.1|	Os05g0313600 [Oryza sativa Japonica Group] >gi|255676232|dbj|BAH93068.1| Os05g0313600 [Oryza sativa Japonica Group]	sp|O15054|KDM6B_HUMAN	Lysine-specific demethylase 6B OS=Homo sapiens GN=KDM6B PE=1 SV=4	--	--	--	--	--	--	-	-	-
101336	4.5511	gi|115488212|ref|NP_001066593.1|	Os12g0288400 [Oryza sativa Japonica Group] >gi|113649100|dbj|BAF29612.1| Os12g0288400 [Oryza sativa Japonica Group]	sp|Q9LY87|RGLG2_ARATH	E3 ubiquitin-protein ligase RGLG2 OS=Arabidopsis thaliana GN=RGLG2 PE=1 SV=1	--	--	--	--	--	--	-	GO:0046914//transition metal ion binding	GO:0031410//cytoplasmic vesicle
101337	3.5983	--	--	--	--	--	--	--	--	--	--	-	-	-
101338	5.9227	gi|15226687|ref|NP_181578.1|	proton-dependent oligopeptide transport (POT) family protein [Arabidopsis thaliana] >gi|310947333|sp|Q8VZR7.2|PTR30_ARATH RecName: Full=Probable peptide/nitrate transporter At2g40460 >gi|20453068|gb|AAM19779.1| At2g40460/T2P4.19 [Arabidopsis thaliana] >gi|25090213|gb|AAN72253.1| At2g40460/T2P4.19 [Arabidopsis thaliana]	sp|Q8VZR7|PTR30_ARATH	Probable peptide/nitrate transporter At2g40460 OS=Arabidopsis thaliana GN=At2g40460 PE=2 SV=2	--	--	--	K03305	zma:100280282	proton-dependent oligopeptide transporter, POT family	GO:0051707//response to other organism;GO:0015833//peptide transport	-	GO:0031410//cytoplasmic vesicle
101339	3.4608	gi|30689058|ref|NP_197749.2|	DNAJ heat shock N-terminal domain-containing protein [Arabidopsis thaliana] >gi|79328547|ref|NP_001031930.1| DNAJ heat shock N-terminal domain-containing protein [Arabidopsis thaliana] >gi|30023808|gb|AAP13437.1| At5g23590 [Arabidopsis thaliana]	--	--	--	--	--	K09537	vvi:100261697	DnaJ homolog subfamily C member 17	-	GO:0005488//binding	-
10133	0.3399	--	--	--	--	--	--	--	--	--	--	-	-	-
101340	0.9346	--	--	--	--	--	--	--	--	--	--	-	-	-
101341	5.9706	gi|115449609|ref|NP_001048508.1|	Os02g0816000 [Oryza sativa Japonica Group] >gi|113538039|dbj|BAF10422.1| Os02g0816000 [Oryza sativa Japonica Group]	--	--	--	--	--	--	--	--	-	-	GO:0030312//external encapsulating structure;GO:0043231//intracellular membrane-bounded organelle
101342	6.0763	--	--	--	--	--	--	--	--	--	--	-	-	-
101343	5.6874	gi|217793962|gb|ACK56115.1|	ELF4-like protein [Ipomoea nil]	sp|O04211|ELF4_ARATH	Protein EARLY FLOWERING 4 OS=Arabidopsis thaliana GN=ELF4 PE=1 SV=1	--	--	--	--	--	--	GO:0009648//photoperiodism;GO:0007623//circadian rhythm;GO:0023033;GO:0009908//flower development;GO:0009639//response to red or far red light	-	GO:0043231//intracellular membrane-bounded organelle
101344	1.3179	--	--	--	--	--	--	--	--	--	--	-	-	-
101345	5.4669	--	--	--	--	--	--	--	--	--	--	-	-	-
101346	4.6969	gi|225441549|ref|XP_002281113.1|	PREDICTED: hypothetical protein [Vitis vinifera]	--	--	--	--	--	K11594	vvi:100250337	ATP-dependent RNA helicase [EC:3.6.4.13]	-	-	-
101347	4.0211	--	--	--	--	--	--	--	--	--	--	-	-	-
101348	0.6135	--	--	--	--	--	--	--	--	--	--	-	-	-
101349	0.0598	gi|108707520|gb|ABF95315.1|	HEAT repeat family protein, expressed [Oryza sativa Japonica Group]	sp|Q68F70|INT4_XENLA	Integrator complex subunit 4 OS=Xenopus laevis GN=ints4 PE=2 SV=1	--	--	--	K13141	vvi:100249976	integrator complex subunit 4	-	-	-
10134	1.4815	gi|6693023|gb|AAF24949.1|AC012375_12	T22C5.20 [Arabidopsis thaliana]	sp|Q7SAT8|PAN1_NEUCR	Actin cytoskeleton-regulatory complex protein pan-1 OS=Neurospora crassa GN=pan-1 PE=3 SV=1	Rv3876	COG0455	ATPases involved in chromosome partitioning	--	--	--	-	GO:0005488//binding	-
101350	0.5247	gi|108707520|gb|ABF95315.1|	HEAT repeat family protein, expressed [Oryza sativa Japonica Group]	--	--	--	--	--	K13141	sbi:SORBI_01g038980	integrator complex subunit 4	GO:0009987//cellular process	-	-
101351	0.684	gi|108707520|gb|ABF95315.1|	HEAT repeat family protein, expressed [Oryza sativa Japonica Group]	sp|Q68F70|INT4_XENLA	Integrator complex subunit 4 OS=Xenopus laevis GN=ints4 PE=2 SV=1	--	--	--	K13141	rcu:RCOM_0848880	integrator complex subunit 4	-	-	-
101352	0.3615	gi|108707520|gb|ABF95315.1|	HEAT repeat family protein, expressed [Oryza sativa Japonica Group]	--	--	--	--	--	K13141	rcu:RCOM_0848880	integrator complex subunit 4	-	-	-
101353	2.9721	--	--	--	--	--	--	--	--	--	--	-	-	-
101354	5.066	gi|297812077|ref|XP_002873922.1|	binding protein [Arabidopsis lyrata subsp. lyrata] >gi|297319759|gb|EFH50181.1| binding protein [Arabidopsis lyrata subsp. lyrata]	--	--	--	--	--	--	--	--	-	-	GO:0044464//cell part
101355	4.7579	gi|87240601|gb|ABD32459.1|	2OG-Fe(II) oxygenase [Medicago truncatula]	sp|O49561|G2OX8_ARATH	Gibberellin 2-beta-dioxygenase 8 OS=Arabidopsis thaliana GN=GA2OX7 PE=1 SV=2	SPAC25B8.13c	COG3491	Isopenicillin N synthase and related dioxygenases	K05282	ath:AT5G51810	gibberellin 20-oxidase [EC:1.14.11.12]	GO:0016101	GO:0016706//oxidoreductase activity, acting on paired donors, with incorporation or reduction of molecular oxygen, 2-oxoglutarate as one donor, and incorporation of one atom each of oxygen into both donors	-
101356	1.6615	--	--	--	--	--	--	--	--	--	--	-	-	-
101357	2.6782	--	--	--	--	--	--	--	--	--	--	-	-	-
101358	4.5554	--	--	--	--	--	--	--	--	--	--	-	-	-
101359	3.6251	--	--	--	--	--	--	--	--	--	--	-	-	-
10135	14.701	--	--	--	--	--	--	--	--	--	--	-	-	-
101360	0.4154	--	--	--	--	--	--	--	--	--	--	-	-	-
101361	1.831	--	--	--	--	--	--	--	--	--	--	-	-	-
101362	1.1503	--	--	--	--	--	--	--	--	--	--	-	-	-
101363	5.3591	--	--	--	--	--	--	--	--	--	--	-	-	-
101364	5.4547	--	--	--	--	--	--	--	--	--	--	-	-	-
101365	4.1688	gi|193848531|gb|ACF22720.1|	PHD finger family [Brachypodium distachyon]	sp|B7ZS37|BAZ2A_XENLA	Bromodomain adjacent to zinc finger domain protein 2A OS=Xenopus laevis GN=baz2a PE=2 SV=1	YPR031w	COG5141	PHD zinc finger-containing protein	K10896	cme:CML313C	fanconi anemia group M protein [EC:3.6.1.-]	GO:0006351//transcription, DNA-dependent	GO:0046872//metal ion binding	-
101366	3.3928	gi|108707762|gb|ABF95557.1|	expressed protein [Oryza sativa Japonica Group]	--	--	--	--	--	--	--	--	GO:0008152//metabolic process	GO:0005506//iron ion binding	GO:0031410//cytoplasmic vesicle
101367	6.3606	--	--	--	--	--	--	--	--	--	--	-	-	-
101368	4.7851	--	--	--	--	--	--	--	--	--	--	-	-	-
101369	1.3506	--	--	--	--	--	--	--	--	--	--	-	-	-
10136	1.3823	--	--	--	--	--	--	--	--	--	--	-	-	-
101370	1.0745	gi|115435008|ref|NP_001042262.1|	Os01g0190000 [Oryza sativa Japonica Group] >gi|55771308|dbj|BAD72217.1| syringomycin biosynthesis enzyme -like [Oryza sativa Japonica Group] >gi|113531793|dbj|BAF04176.1| Os01g0190000 [Oryza sativa Japonica Group]	sp|Q9LIG0|Y3136_ARATH	Clavaminate synthase-like protein At3g21360 OS=Arabidopsis thaliana GN=At3g21360 PE=1 SV=1	--	--	--	--	--	--	-	-	-
101371	3.8494	gi|289166868|gb|ADC84484.1|	glycosyltransferase family 14 [Salix sachalinensis]	--	--	--	--	--	--	--	--	GO:0005975//carbohydrate metabolic process;GO:0003006//reproductive developmental process;GO:0009566//fertilization	GO:0035252//UDP-xylosyltransferase activity	GO:0044464//cell part
101372	4.421	--	--	--	--	--	--	--	--	--	--	-	-	-
101373	5.3946	--	--	--	--	--	--	--	--	--	--	-	-	-
101374	3.2011	gi|55740439|gb|AAV63985.1|	hydroxyproline-rich glycoprotein VSP-3 [Chlamydomonas incerta]	sp|Q9FPQ6|GP1_CHLRE	Vegetative cell wall protein gp1 OS=Chlamydomonas reinhardtii GN=GP1 PE=2 SV=1	Rv2587c	COG0342	Preprotein translocase subunit SecD	--	--	--	-	-	-
101375	3.7005	gi|298364130|gb|ADI79208.1|	alpha-L-arabinofuranosidase/beta-D-xylosidase [Malus x domestica]	sp|Q9FGY1|BXL1_ARATH	Beta-D-xylosidase 1 OS=Arabidopsis thaliana GN=BXL1 PE=1 SV=1	XF0845	COG1472	Beta-glucosidase-related glycosidases	K05349	ath:AT1G02640	beta-glucosidase [EC:3.2.1.21]	GO:0008152//metabolic process	GO:0004553//hydrolase activity, hydrolyzing O-glycosyl compounds	-
101376	4.7321	--	--	--	--	--	--	--	--	--	--	-	-	-
101377	4.3181	--	--	--	--	--	--	--	--	--	--	-	-	-
101378	1.3773	--	--	--	--	--	--	--	--	--	--	-	-	-
101379	0.3988	--	--	--	--	--	--	--	--	--	--	-	-	-
10137	7.3233	gi|45421750|emb|CAF74710.1|	MYC transcription factor [Solanum tuberosum]	sp|O49687|BH004_ARATH	Transcription factor MYC4 OS=Arabidopsis thaliana GN=BHLH4 PE=2 SV=1	--	--	--	K13422	sbi:SORBI_01g028230	transcription factor MYC2	-	-	-
101380	2.9417	gi|255547403|ref|XP_002514759.1|	conserved hypothetical protein [Ricinus communis] >gi|223546363|gb|EEF47865.1| conserved hypothetical protein [Ricinus communis]	--	--	--	--	--	--	--	--	-	-	-
101381	5.8706	--	--	--	--	--	--	--	--	--	--	-	-	-
101382	3.2685	--	--	--	--	--	--	--	--	--	--	-	-	-
101383	1.464	--	--	--	--	--	--	--	--	--	--	-	-	-
101384	3.4071	--	--	--	--	--	--	--	--	--	--	-	-	-
101385	0.3286	gi|205716708|sp|Q9MA92.2|FPP3_ARATH	RecName: Full=Filament-like plant protein 3; Short=AtFPP3	sp|Q9MA92|FPP3_ARATH	Filament-like plant protein 3 OS=Arabidopsis thaliana GN=FPP3 PE=2 SV=2	--	--	--	--	--	--	-	-	-
101386	0.3286	gi|224102165|ref|XP_002312574.1|	predicted protein [Populus trichocarpa] >gi|222852394|gb|EEE89941.1| predicted protein [Populus trichocarpa]	--	--	--	--	--	--	--	--	-	-	-
101387	1.4059	gi|28193048|emb|CAD58628.1|	SUI1 protein [Coffea arabica]	sp|Q9SM41|SUI1_SPOST	Protein translation factor SUI1 homolog OS=Sporobolus stapfianus PE=3 SV=1	--	--	--	--	--	--	-	-	-
101388	2.9715	--	--	--	--	--	--	--	--	--	--	-	-	-
101389	3.2111	--	--	--	--	--	--	--	--	--	--	-	-	-
10138	6.3006	gi|45421750|emb|CAF74710.1|	MYC transcription factor [Solanum tuberosum]	sp|O49687|BH004_ARATH	Transcription factor MYC4 OS=Arabidopsis thaliana GN=BHLH4 PE=2 SV=1	--	--	--	K13422	osa:4349484	transcription factor MYC2	-	-	-
101390	4.449	gi|54695180|dbj|BAD67155.1|	PpPPR_98 [Physcomitrella patens]	sp|Q9SZT8|PP354_ARATH	Pentatricopeptide repeat-containing protein At4g37380, chloroplastic OS=Arabidopsis thaliana GN=PCMP-H48 PE=2 SV=1	--	--	--	K03798	rcu:RCOM_0340700	cell division protease FtsH [EC:3.4.24.-]	-	-	-
101391	4.5314	gi|226501872|ref|NP_001148484.1|	prenylated rab acceptor family protein [Zea mays] >gi|195619704|gb|ACG31682.1| prenylated rab acceptor family protein [Zea mays]	sp|Q9LIC6|PR1F3_ARATH	PRA1 family protein F3 OS=Arabidopsis thaliana GN=PRA1F3 PE=1 SV=1	--	--	--	--	--	--	GO:0006810//transport	GO:0005488//binding	GO:0043231//intracellular membrane-bounded organelle
101392	1.8482	--	--	--	--	--	--	--	--	--	--	-	-	-
101393	3.8126	gi|42567721|ref|NP_196357.2|	forkhead-associated domain-containing protein / FHA domain-containing protein [Arabidopsis thaliana] >gi|30102672|gb|AAP21254.1| At5g07400 [Arabidopsis thaliana]	--	--	--	--	--	--	--	--	-	-	-
101394	4.7222	gi|115439795|ref|NP_001044177.1|	Os01g0736900 [Oryza sativa Japonica Group] >gi|113533708|dbj|BAF06091.1| Os01g0736900 [Oryza sativa Japonica Group]	sp|Q9SUR3|RTNLA_ARATH	Reticulon-like protein B1 OS=Arabidopsis thaliana GN=RTNLB1 PE=1 SV=1	--	--	--	--	--	--	-	-	GO:0043231//intracellular membrane-bounded organelle
101395	5.0098	--	--	--	--	--	--	--	--	--	--	-	-	-
101396	0.7668	--	--	--	--	--	--	--	--	--	--	-	-	-
101397	1.0836	--	--	--	--	--	--	--	--	--	--	-	-	-
101398	0.2556	--	--	--	--	--	--	--	--	--	--	-	-	-
101399	2.6822	--	--	--	--	--	--	--	--	--	--	-	-	-
10139	4.4307	gi|6503307|gb|AAF14683.1|AC011713_31	Is a member of the PF|01553 Acyltransferase family [Arabidopsis thaliana]	--	--	--	--	--	K13510	vvi:100267860	lysophosphatidylcholine acyltransferase / lyso-PAF acetyltransferase [EC:2.3.1.23 2.3.1.67]	-	GO:0016747//transferase activity, transferring acyl groups other than amino-acyl groups	GO:0043231//intracellular membrane-bounded organelle
1013	1.9818	--	--	--	--	--	--	--	--	--	--	-	-	-
101400	3.6872	--	--	--	--	--	--	--	--	--	--	-	-	-
101401	5.4969	--	--	--	--	--	--	--	--	--	--	-	-	-
101402	4.9845	gi|186502076|ref|NP_001118356.1|	transporter [Arabidopsis thaliana]	--	--	--	--	--	--	--	--	GO:0051234//establishment of localization	-	GO:0043231//intracellular membrane-bounded organelle
101403	5.6022	--	--	--	--	--	--	--	--	--	--	-	-	-
101404	3.7384	gi|297830320|ref|XP_002883042.1|	phosphatase 2C family protein [Arabidopsis lyrata subsp. lyrata] >gi|297328882|gb|EFH59301.1| phosphatase 2C family protein [Arabidopsis lyrata subsp. lyrata]	sp|Q0V7V2|P2C42_ARATH	Probable protein phosphatase 2C 42 OS=Arabidopsis thaliana GN=At3g17090 PE=2 SV=1	--	--	--	--	--	--	-	GO:0016787//hydrolase activity	-
101405	2.9388	--	--	--	--	--	--	--	--	--	--	-	-	-
101406	5.1269	gi|297729359|ref|NP_001177043.1|	Os12g0596101 [Oryza sativa Japonica Group] >gi|255670452|dbj|BAH95771.1| Os12g0596101 [Oryza sativa Japonica Group]	--	--	--	--	--	--	--	--	GO:0008152//metabolic process	GO:0008483//transaminase activity	-
101407	2.5294	--	--	--	--	--	--	--	--	--	--	-	-	-
101408	4.1582	gi|115461274|ref|NP_001054237.1|	Os04g0674200 [Oryza sativa Japonica Group] >gi|38344918|emb|CAE03234.2| OSJNBa0018M05.9 [Oryza sativa Japonica Group] >gi|113565808|dbj|BAF16151.1| Os04g0674200 [Oryza sativa Japonica Group]	sp|Q9ZPR0|COQ4_ARATH	Ubiquinone biosynthesis protein COQ4 homolog, mitochondrial OS=Arabidopsis thaliana GN=At2g03690 PE=2 SV=1	--	--	--	--	--	--	GO:0006743//ubiquinone metabolic process	-	GO:0019866//organelle inner membrane;GO:0043231//intracellular membrane-bounded organelle
101409	5.2387	gi|302399075|gb|ADL36832.1|	TCP domain class transcription factor [Malus x domestica]	--	--	--	--	--	--	--	--	-	-	-
10140	0.8619	--	--	--	--	--	--	--	--	--	--	-	-	-
101410	4.3286	--	--	--	--	--	--	--	--	--	--	-	-	-
101411	0	--	--	--	--	--	--	--	--	--	--	-	-	-
101412	2.379	--	--	--	--	--	--	--	--	--	--	-	-	-
101413	1.2486	--	--	--	--	--	--	--	--	--	--	-	-	-
101414	2.8574	--	--	--	--	--	--	--	--	--	--	-	-	-
101415	0.2412	--	--	--	--	--	--	--	--	--	--	-	-	-
101416	3.7937	--	--	--	--	--	--	--	--	--	--	-	-	-
101417	6.3691	--	--	--	--	--	--	--	--	--	--	-	-	-
101418	4.3732	gi|223452528|gb|ACM89591.1|	leucine-rich repeat family protein / protein kinase family protein [Glycine max]	sp|Q9LP24|Y1571_ARATH	Probable leucine-rich repeat receptor-like protein kinase At1g35710 OS=Arabidopsis thaliana GN=At1g35710 PE=2 SV=1	--	--	--	K13416	ath:AT4G33430	brassinosteroid insensitive 1-associated receptor kinase 1 [EC:2.7.10.1 2.7.11.1]	-	GO:0005488//binding;GO:0004672//protein kinase activity	-
101419	2.2657	--	--	--	--	--	--	--	--	--	--	-	-	-
10141	4.9014	gi|115471617|ref|NP_001059407.1|	Os07g0295400 [Oryza sativa Japonica Group] >gi|113610943|dbj|BAF21321.1| Os07g0295400 [Oryza sativa Japonica Group]	--	--	--	--	--	--	--	--	-	-	GO:0031981//nuclear lumen
101420	3.208	--	--	--	--	--	--	--	--	--	--	-	-	-
101421	3.3055	--	--	--	--	--	--	--	--	--	--	-	-	-
101422	3.1816	gi|255574302|ref|XP_002528065.1|	conserved hypothetical protein [Ricinus communis] >gi|223532526|gb|EEF34315.1| conserved hypothetical protein [Ricinus communis]	--	--	--	--	--	--	--	--	-	-	-
101423	1.7944	--	--	--	--	--	--	--	--	--	--	-	-	-
101424	2.637	gi|308801243|ref|XP_003077935.1|	Plg protein (ISS) [Ostreococcus tauri] >gi|116056386|emb|CAL52675.1| Plg protein (ISS) [Ostreococcus tauri]	sp|Q6BSP4|BBP_DEBHA	Branchpoint-bridging protein OS=Debaryomyces hansenii (strain ATCC 36239 / CBS 767 / JCM 1990 / NBRC 0083 / IGC 2968) GN=BBP PE=3 SV=2	--	--	--	--	--	--	-	-	-
101425	3.8034	gi|255538730|ref|XP_002510430.1|	transcription factor, putative [Ricinus communis] >gi|223551131|gb|EEF52617.1| transcription factor, putative [Ricinus communis]	--	--	--	--	--	--	--	--	-	-	-
101426	6.1004	--	--	--	--	--	--	--	--	--	--	-	-	-
101427	2.4778	--	--	--	--	--	--	--	--	--	--	-	-	-
101428	1.0017	gi|8671350|emb|CAB95025.1|	pectin methylesterase [Nicotiana tabacum]	sp|Q42534|PME2_ARATH	Pectinesterase 2 OS=Arabidopsis thaliana GN=PME2 PE=2 SV=2	--	--	--	K01051	ath:AT1G53830	pectinesterase [EC:3.1.1.11]	GO:0071555	GO:0004091//carboxylesterase activity	GO:0005618//cell wall
101429	4.6748	gi|145344436|ref|XP_001416738.1|	Peptidyl-prolyl cis-trans isomerase, cyclophilin-type [Ostreococcus lucimarinus CCE9901] >gi|144576964|gb|ABO95031.1| Peptidyl-prolyl cis-trans isomerase, cyclophilin-type [Ostreococcus lucimarinus CCE9901]	sp|P18253|CYPH_SCHPO	Peptidyl-prolyl cis-trans isomerase OS=Schizosaccharomyces pombe (strain ATCC 38366 / 972) GN=ppi1 PE=2 SV=1	SPBC28F2.03	COG0652	Peptidyl-prolyl cis-trans isomerase (rotamase) - cyclophilin family	K03767	olu:OSTLU_34076	peptidyl-prolyl cis-trans isomerase A (cyclophilin A) [EC:5.2.1.8]	GO:0044267//cellular protein metabolic process;GO:0048513//organ development	GO:0016859//cis-trans isomerase activity	GO:0005770//late endosome;GO:0044431//Golgi apparatus part;GO:0005626//insoluble fraction;GO:0009536//plastid
10142	10.5593	gi|195606408|gb|ACG25034.1|	dual specificity protein phosphatase 9 [Zea mays] >gi|195642054|gb|ACG40495.1| dual specificity protein phosphatase 9 [Zea mays]	sp|Q16829|DUS7_HUMAN	Dual specificity protein phosphatase 7 OS=Homo sapiens GN=DUSP7 PE=1 SV=3	YIR026c	COG2453	Predicted protein-tyrosine phosphatase	K05766	ath:AT3G23610	slingshot	GO:0023014;GO:0042221//response to chemical stimulus;GO:0043405//regulation of MAP kinase activity;GO:0006464//protein modification process	GO:0005515//protein binding;GO:0004721//phosphoprotein phosphatase activity	GO:0043231//intracellular membrane-bounded organelle;GO:0016020//membrane
101430	3.5323	--	--	--	--	--	--	--	--	--	--	-	-	-
101431	0.5278	--	--	--	--	--	--	--	--	--	--	-	-	-
101432	3.2151	--	--	--	--	--	--	--	--	--	--	-	-	-
101433	4.5873	gi|240254117|ref|NP_173393.5|	CYP722A1; electron carrier/ heme binding / iron ion binding / monooxygenase/ oxygen binding [Arabidopsis thaliana]	sp|Q949P1|ABAH1_ARATH	Abscisic acid 8'-hydroxylase 1 OS=Arabidopsis thaliana GN=CYP707A1 PE=2 SV=1	SPAC19A8.04	COG2124	Cytochrome P450	K09843	ath:AT4G19230	(+)-abscisic acid 8'-hydroxylase [EC:1.14.13.93]	GO:0006091//generation of precursor metabolites and energy	GO:0016491//oxidoreductase activity;GO:0005506//iron ion binding	GO:0031410//cytoplasmic vesicle
101434	0.6875	--	--	--	--	--	--	--	--	--	--	-	-	-
101435	4.8404	--	--	--	--	--	--	--	--	--	--	-	-	-
101436	0.9395	--	--	--	--	--	--	--	--	--	--	-	-	-
101437	0.4041	--	--	--	--	--	--	--	--	--	--	-	-	-
101438	0.7644	--	--	--	--	--	--	--	--	--	--	-	-	-
101439	0.9539	gi|264664459|sp|C0LGJ1.1|Y1743_ARATH	RecName: Full=Probable LRR receptor-like serine/threonine-protein kinase At1g74360; Flags: Precursor >gi|224589485|gb|ACN59276.1| leucine-rich repeat receptor-like protein kinase [Arabidopsis thaliana]	sp|C0LGJ1|Y1743_ARATH	Probable LRR receptor-like serine/threonine-protein kinase At1g74360 OS=Arabidopsis thaliana GN=At1g74360 PE=1 SV=1	YDL140c	COG0086	DNA-directed RNA polymerase, beta' subunit/160 kD subunit	K13415	ath:AT4G39400	protein brassinosteroid insensitive 1 [EC:2.7.10.1 2.7.11.1]	-	GO:0004672//protein kinase activity;GO:0000166//nucleotide binding	GO:0043231//intracellular membrane-bounded organelle;GO:0031410//cytoplasmic vesicle
10143	78.4156	--	--	--	--	--	--	--	--	--	--	-	-	-
101440	0	gi|115469988|ref|NP_001058593.1|	Os06g0717200 [Oryza sativa Japonica Group] >gi|56790015|dbj|BAD82811.1| CLV1-like LRR receptor kinase [Oryza sativa Japonica Group] >gi|56790017|dbj|BAD82812.1| CLV1-like LRR receptor kinase [Oryza sativa Japonica Group] >gi|113596633|dbj|BAF20507.1| Os06g0717200 [Oryza sativa Japonica Group]	sp|Q9M2Z1|BAME2_ARATH	Leucine-rich repeat receptor-like serine/threonine-protein kinase BAM2 OS=Arabidopsis thaliana GN=BAM2 PE=1 SV=1	MA2301_1	COG4886	Leucine-rich repeat (LRR) protein	K00924	ath:AT1G75820	[EC:2.7.1.-]	GO:0009908//flower development;GO:0050793//regulation of developmental process	GO:0004672//protein kinase activity	GO:0044464//cell part
101441	0	gi|2160756|gb|AAB58929.1|	CLV1 receptor kinase [Arabidopsis thaliana]	sp|Q9SYQ8|CLV1_ARATH	Receptor protein kinase CLAVATA1 OS=Arabidopsis thaliana GN=CLV1 PE=1 SV=3	YDL140c	COG0086	DNA-directed RNA polymerase, beta' subunit/160 kD subunit	K00924	ath:AT1G75820	[EC:2.7.1.-]	GO:0009987//cellular process;GO:0007169//transmembrane receptor protein tyrosine kinase signaling pathway;GO:0032502//developmental process	GO:0004672//protein kinase activity;GO:0005515//protein binding	GO:0044464//cell part
101442	0.3475	gi|290796119|gb|ADD64789.1|	CLAVATA1 [Brassica napus]	sp|Q9SYQ8|CLV1_ARATH	Receptor protein kinase CLAVATA1 OS=Arabidopsis thaliana GN=CLV1 PE=1 SV=3	alr0124_1	COG4886	Leucine-rich repeat (LRR) protein	K00924	ath:AT1G75820	[EC:2.7.1.-]	-	-	-
101443	4.6115	gi|297806659|ref|XP_002871213.1|	binding protein [Arabidopsis lyrata subsp. lyrata] >gi|297317050|gb|EFH47472.1| binding protein [Arabidopsis lyrata subsp. lyrata]	sp|Q5ZM41|TEX10_CHICK	Testis-expressed sequence 10 protein homolog OS=Gallus gallus GN=TEX10 PE=2 SV=1	--	--	--	--	--	--	-	-	-
101444	3.4699	--	--	--	--	--	--	--	--	--	--	-	-	-
101445	5.0264	--	--	--	--	--	--	--	--	--	--	-	-	-
101446	2.3304	gi|104294990|gb|ABF72006.1|	leucine-rich repeat-containing protein kinase family protein [Musa acuminata]	--	--	--	--	--	--	--	--	GO:0008152//metabolic process	GO:0016491//oxidoreductase activity;GO:0004674//protein serine/threonine kinase activity;GO:0000166//nucleotide binding	GO:0016020//membrane
101447	1.6254	--	--	--	--	--	--	--	--	--	--	-	-	-
101448	1.1393	--	--	--	--	--	--	--	--	--	--	-	-	-
101449	3.7139	gi|224133072|ref|XP_002321475.1|	NAC domain protein, IPR003441 [Populus trichocarpa] >gi|222868471|gb|EEF05602.1| NAC domain protein, IPR003441 [Populus trichocarpa]	sp|O04017|NAC98_ARATH	Protein CUP-SHAPED COTYLEDON 2 OS=Arabidopsis thaliana GN=NAC098 PE=1 SV=1	--	--	--	--	--	--	-	-	-
10144	0.1164	gi|302398797|gb|ADL36693.1|	GATA domain class transcription factor [Malus x domestica]	sp|Q9FH57|GATA5_ARATH	GATA transcription factor 5 OS=Arabidopsis thaliana GN=GATA5 PE=2 SV=1	--	--	--	--	--	--	-	-	-
101450	4.3388	--	--	--	--	--	--	--	--	--	--	-	-	-
101451	3.7384	--	--	--	--	--	--	--	--	--	--	-	-	-
101452	0.559	--	--	--	--	--	--	--	--	--	--	-	-	-
101453	5.3746	--	--	--	--	--	--	--	--	--	--	-	-	-
101454	2.7726	--	--	--	--	--	--	--	--	--	--	-	-	-
101455	0.0837	--	--	--	--	--	--	--	--	--	--	-	-	-
101456	2.3251	--	--	--	--	--	--	--	--	--	--	-	-	-
101457	0	--	--	--	--	--	--	--	--	--	--	-	-	-
101458	0	--	--	--	--	--	--	--	--	--	--	-	-	-
101459	0	--	--	--	--	--	--	--	--	--	--	-	-	-
10145	2.2706	--	--	--	--	--	--	--	--	--	--	-	-	-
101460	0	--	--	--	--	--	--	--	--	--	--	-	-	-
101461	5.1061	--	--	--	--	--	--	--	--	--	--	-	-	-
101462	4.6208	gi|226506296|ref|NP_001150199.1|	LOC100283829 [Zea mays] >gi|195637512|gb|ACG38224.1| psRT17-1 like protein [Zea mays]	--	--	--	--	--	--	--	--	-	-	-
101463	3.032	--	--	--	--	--	--	--	--	--	--	-	-	-
101464	1.3391	--	--	--	--	--	--	--	--	--	--	-	-	-
101465	5.0005	--	--	--	--	--	--	--	--	--	--	-	-	-
101466	4.6498	gi|115465549|ref|NP_001056374.1|	Os05g0571400 [Oryza sativa Japonica Group] >gi|113579925|dbj|BAF18288.1| Os05g0571400 [Oryza sativa Japonica Group]	--	--	--	--	--	--	--	--	GO:0008152//metabolic process	GO:0005488//binding	GO:0009536//plastid
101467	5.2096	--	--	--	--	--	--	--	--	--	--	-	-	-
101468	3.3664	gi|15229409|ref|NP_188968.1|	regulator of chromosome condensation (RCC1) family protein [Arabidopsis thaliana]	sp|Q9VR91|HERC2_DROME	Probable E3 ubiquitin-protein ligase HERC2 OS=Drosophila melanogaster GN=HERC2 PE=1 SV=3	--	--	--	K10615	cme:CMB070C	E3 ubiquitin-protein ligase HERC4 [EC:6.3.2.19]	GO:0023060	GO:0046872//metal ion binding;GO:0017016//Ras GTPase binding;GO:0005543//phospholipid binding	GO:0043231//intracellular membrane-bounded organelle
101469	2.7035	gi|115489500|ref|NP_001067237.1|	Os12g0608600 [Oryza sativa Japonica Group] >gi|113649744|dbj|BAF30256.1| Os12g0608600 [Oryza sativa Japonica Group]	sp|P25325|THTM_HUMAN	3-mercaptopyruvate sulfurtransferase OS=Homo sapiens GN=MPST PE=1 SV=3	mlr0355	COG2897	Rhodanese-related sulfurtransferase	--	--	--	GO:0032502//developmental process;GO:0015698//inorganic anion transport	GO:0016783//sulfurtransferase activity	GO:0009536//plastid
10146	12.8766	gi|115478681|ref|NP_001062934.1|	Os09g0344900 [Oryza sativa Japonica Group] >gi|113631167|dbj|BAF24848.1| Os09g0344900 [Oryza sativa Japonica Group]	sp|Q9Y4L5|RN115_HUMAN	E3 ubiquitin-protein ligase RNF115 OS=Homo sapiens GN=RNF115 PE=1 SV=2	ECU07g0330	COG5540	RING-finger-containing ubiquitin ligase	K11982	zma:100383341	E3 ubiquitin-protein ligase RNF115/126 [EC:6.3.2.19]	-	GO:0005488//binding	-
101470	7.1728	--	--	--	--	--	--	--	--	--	--	-	-	-
101471	4.4797	--	--	--	--	--	--	--	--	--	--	-	-	-
101472	3.6193	gi|115435848|ref|NP_001042682.1|	Os01g0267100 [Oryza sativa Japonica Group] >gi|113532213|dbj|BAF04596.1| Os01g0267100 [Oryza sativa Japonica Group]	sp|Q94AI4|METL1_ARATH	Methyltransferase-like protein 1 OS=Arabidopsis thaliana GN=EMB1691 PE=1 SV=1	--	--	--	--	--	--	GO:0006730//one-carbon metabolic process;GO:0003006//reproductive developmental process;GO:0034641//cellular nitrogen compound metabolic process	GO:0005488//binding;GO:0008168//methyltransferase activity	-
101473	3.6348	gi|297828321|ref|XP_002882043.1|	CYP86A8 [Arabidopsis lyrata subsp. lyrata] >gi|297327882|gb|EFH58302.1| CYP86A8 [Arabidopsis lyrata subsp. lyrata]	sp|O23066|C86A2_ARATH	Cytochrome P450 86A2 OS=Arabidopsis thaliana GN=CYP86A2 PE=2 SV=1	--	--	--	K00517	ath:AT1G01600	[EC:1.14.-.-]	GO:0032787	GO:0005506//iron ion binding;GO:0016713	-
101474	3.166	--	--	--	--	--	--	--	--	--	--	-	-	-
101475	1.0729	--	--	--	--	--	--	--	--	--	--	-	-	-
101476	1.6355	--	--	--	--	--	--	--	--	--	--	-	-	-
101477	1.3084	--	--	--	--	--	--	--	--	--	--	-	-	-
101478	7.2789	--	--	--	--	--	--	--	--	--	--	-	-	-
101479	0.4265	gi|79317017|ref|NP_001030979.1|	EMB1444 (EMBRYO DEFECTIVE 1444) [Arabidopsis thaliana] >gi|193806402|sp|Q56X05.2|PPR15_ARATH RecName: Full=Pentatricopeptide repeat-containing protein At1g06145; AltName: Full=Protein EMBRYO DEFECTIVE 1444	sp|Q56X05|PPR15_ARATH	Pentatricopeptide repeat-containing protein At1g06145 OS=Arabidopsis thaliana GN=EMB1444 PE=2 SV=2	--	--	--	K03798	rcu:RCOM_0340700	cell division protease FtsH [EC:3.4.24.-]	-	-	-
10147	0.9029	gi|77557098|gb|ABA99894.1|	Leucine Rich Repeat family protein [Oryza sativa Japonica Group]	sp|C0LGP4|Y3475_ARATH	Probable LRR receptor-like serine/threonine-protein kinase At3g47570 OS=Arabidopsis thaliana GN=At3g47570 PE=1 SV=1	BH2504_1	COG0515	Serine/threonine protein kinase	K13428	ath:AT5G20480	LRR receptor-like serine/threonine-protein kinase EFR [EC:2.7.11.1]	-	GO:0005488//binding;GO:0016301//kinase activity	GO:0031410//cytoplasmic vesicle
101480	1.1448	gi|79317017|ref|NP_001030979.1|	EMB1444 (EMBRYO DEFECTIVE 1444) [Arabidopsis thaliana] >gi|193806402|sp|Q56X05.2|PPR15_ARATH RecName: Full=Pentatricopeptide repeat-containing protein At1g06145; AltName: Full=Protein EMBRYO DEFECTIVE 1444	sp|Q56X05|PPR15_ARATH	Pentatricopeptide repeat-containing protein At1g06145 OS=Arabidopsis thaliana GN=EMB1444 PE=2 SV=2	--	--	--	K03798	rcu:RCOM_0340700	cell division protease FtsH [EC:3.4.24.-]	-	-	-
101481	5.6743	--	--	--	--	--	--	--	--	--	--	-	-	-
101482	3.884	--	--	--	--	--	--	--	--	--	--	-	-	-
101483	2.7683	--	--	--	--	--	--	--	--	--	--	-	-	-
101484	4.8897	--	--	--	--	--	--	--	--	--	--	-	-	-
101485	1.7388	gi|46394406|tpg|DAA05141.1|	TPA: TPA_inf: WRKY transcription factor 76 [Oryza sativa (indica cultivar-group)] >gi|83320255|gb|ABC02813.1| WRKY transcription factor 76 [Oryza sativa]	--	--	--	--	--	--	--	--	-	-	-
101486	3.5533	--	--	--	--	--	--	--	K12617	vvi:100255521	DNA topoisomerase 2-associated protein PAT1	-	-	-
101487	0	--	--	--	--	--	--	--	--	--	--	-	-	-
101488	2.774	--	--	--	--	--	--	--	--	--	--	-	-	-
101489	0.2578	gi|10432446|emb|CAC10358.1|	protein phosphatase 2C [Nicotiana tabacum] >gi|22553023|emb|CAC84141.2| protein phosphatase 2C [Nicotiana tabacum]	sp|Q9LNW3|P2C03_ARATH	Protein phosphatase 2C 3 OS=Arabidopsis thaliana GN=AIP1 PE=1 SV=1	DR2133	COG4372	Uncharacterized protein conserved in bacteria with the myosin-like domain	--	--	--	-	GO:0004721//phosphoprotein phosphatase activity	-
10148	7.8752	--	--	--	--	--	--	--	--	--	--	-	-	-
101490	0.9588	gi|10432446|emb|CAC10358.1|	protein phosphatase 2C [Nicotiana tabacum] >gi|22553023|emb|CAC84141.2| protein phosphatase 2C [Nicotiana tabacum]	sp|Q9LNW3|P2C03_ARATH	Protein phosphatase 2C 3 OS=Arabidopsis thaliana GN=AIP1 PE=1 SV=1	DR2133	COG4372	Uncharacterized protein conserved in bacteria with the myosin-like domain	--	--	--	-	GO:0004721//phosphoprotein phosphatase activity	-
101491	4.5962	gi|15217583|ref|NP_171699.1|	pentatricopeptide (PPR) repeat-containing protein [Arabidopsis thaliana] >gi|75264110|sp|Q9LPC4.1|PPR1_ARATH RecName: Full=Pentatricopeptide repeat-containing protein At1g01970 >gi|34098825|gb|AAQ56795.1| At1g01970 [Arabidopsis thaliana]	sp|Q9LPC4|PPR1_ARATH	Pentatricopeptide repeat-containing protein At1g01970 OS=Arabidopsis thaliana GN=At1g01970 PE=2 SV=1	--	--	--	--	--	--	-	-	-
101492	3.7267	--	--	--	--	--	--	--	--	--	--	-	-	-
101493	0.6646	--	--	--	--	--	--	--	--	--	--	-	-	-
101494	2.8551	--	--	--	--	--	--	--	--	--	--	-	-	-
101495	2.7804	--	--	--	--	--	--	--	--	--	--	-	-	-
101496	1.0797	--	--	--	--	--	--	--	--	--	--	-	-	-
101497	2.9587	--	--	--	--	--	--	--	--	--	--	-	-	-
101498	4.1189	gi|229560489|gb|ACQ77596.1|	CCR4-NOT [Dimocarpus longan]	sp|Q9LXM2|CAF1I_ARATH	Probable CCR4-associated factor 1 homolog 9 OS=Arabidopsis thaliana GN=CAF1-9 PE=2 SV=1	SPCC18.06c	COG5228	mRNA deadenylase subunit	K12581	pop:POPTR_554871	CCR4-NOT transcription complex subunit 7/8	GO:0006950//response to stress;GO:0016070//RNA metabolic process	GO:0004518//nuclease activity	-
[truncated: 126,494 more rows]
